# Supplementary material for: Identification of hub genes regulating the cell activity and function of adipose-derived stem cells under oxygen-glucose deprivation
Source: Front Mol Biosci. 2022 Nov 8;9:1025690. doi: 10.3389/fmolb.2022.1025690 (PMC9679370; doi:10.3389/fmolb.2022.1025690)
Supplement: Supplementary file 1 [file Table2.xlsx]

## Sheet: Sheet1
Table S4A The results of KEGG enrichment analysis of key modules in 4h model
MCODE	ID	Description	pvalue	p.adjust	Count
1	hsa05323	Rheumatoid arthritis	1.05693e-09	1.10977e-07	5
1	hsa05167	Kaposi sarcoma-associated herpesvirus infection	4.37496e-08	2.29685e-06	5
1	hsa04657	IL-17 signaling pathway	2.49226e-07	8.72293e-06	4
1	hsa04668	TNF signaling pathway	5.05775e-07	1.32766e-05	4
1	hsa04621	NOD-like receptor signaling pathway	3.70988e-06	7.79075e-05	4
1	hsa05134	Legionellosis	6.48202e-06	0.000103584	3
1	hsa05417	Lipid and atherosclerosis	6.9056e-06	0.000103584	4
1	hsa05321	Inflammatory bowel disease	9.65495e-06	0.000126721	3
1	hsa05133	Pertussis	1.54914e-05	0.000169206	3
1	hsa05140	Leishmaniasis	1.61149e-05	0.000169206	3
1	hsa04933	AGE-RAGE signaling pathway in diabetic complications	3.53942e-05	0.000261292	3
1	hsa05142	Chagas disease	3.75621e-05	0.000261292	3
1	hsa05146	Amoebiasis	3.75621e-05	0.000261292	3
1	hsa04064	NF-kappa B signaling pathway	3.98159e-05	0.000261292	3
1	hsa04620	Toll-like receptor signaling pathway	3.98159e-05	0.000261292	3
1	hsa04625	C-type lectin receptor signaling pathway	3.98159e-05	0.000261292	3
1	hsa04066	HIF-1 signaling pathway	4.58365e-05	0.000283108	3
1	hsa05135	Yersinia infection	9.08163e-05	0.000524055	3
1	hsa05162	Measles	9.4829e-05	0.000524055	3
1	hsa04936	Alcoholic liver disease	0.000101064	0.000530586	3
1	hsa05161	Hepatitis B	0.000149618	0.000748088	3
1	hsa05130	Pathogenic Escherichia coli infection	0.000267301	0.00127575	3
1	hsa05163	Human cytomegalovirus infection	0.000395865	0.00180721	3
1	hsa05171	Coronavirus disease - COVID-19	0.000433292	0.00189565	3
1	hsa05132	Salmonella infection	0.000533596	0.00222028	3
1	hsa05144	Malaria	0.000549783	0.00222028	2
1	hsa04370	VEGF signaling pathway	0.000765625	0.00297743	2
1	hsa05211	Renal cell carcinoma	0.00104631	0.00389851	2
1	hsa05120	Epithelial cell signaling in Helicobacter pylori infection	0.00107673	0.00389851	2
1	hsa01521	EGFR tyrosine kinase inhibitor resistance	0.00136959	0.00479358	2
1	hsa04151	PI3K-Akt signaling pathway	0.00149356	0.00505883	3
1	hsa05235	PD-L1 expression and PD-1 checkpoint pathway in cancer	0.00173504	0.00569309	2
1	hsa04061	Viral protein interaction with cytokine and cytokine receptor	0.00218521	0.00695293	2
1	hsa04659	Th17 cell differentiation	0.002544	0.00785646	2
1	hsa04926	Relaxin signaling pathway	0.00360987	0.0108296	2
1	hsa05418	Fluid shear stress and atherosclerosis	0.00417972	0.0121909	2
1	hsa04921	Oxytocin signaling pathway	0.00510867	0.0142958	2
1	hsa04932	Non-alcoholic fatty liver disease	0.00517373	0.0142958	2
1	hsa05164	Influenza A	0.00626748	0.016874	2
1	hsa05152	Tuberculosis	0.0069259	0.0181805	2
1	hsa04510	Focal adhesion	0.00858122	0.0216604	2
1	hsa05169	Epstein-Barr virus infection	0.00866415	0.0216604	2
1	hsa05205	Proteoglycans in cancer	0.00891517	0.0217696	2
1	hsa05170	Human immunodeficiency virus 1 infection	0.00951379	0.0221988	2
1	hsa05207	Chemical carcinogenesis - receptor activation	0.00951379	0.0221988	2
1	hsa05166	Human T-cell leukemia virus 1 infection	0.0104001	0.0234367	2
1	hsa05208	Chemical carcinogenesis - reactive oxygen species	0.0104907	0.0234367	2
1	hsa05131	Shigellosis	0.0127735	0.0279421	2
1	hsa04010	MAPK signaling pathway	0.0178274	0.0376806	2
1	hsa04060	Cytokine-cytokine receptor interaction	0.0179431	0.0376806	2
1	hsa05206	MicroRNAs in cancer	0.0197185	0.040597	2
1	hsa01523	Antifolate resistance	0.0219919	0.0442346	1
1	hsa05165	Human papillomavirus infection	0.0223279	0.0442346	2
2	hsa04710	Circadian rhythm	1.74521e-10	6.98085e-10	4
3	hsa04714	Thermogenesis	0.0285996	0.0285996	1
Table S4B The results of KEGG enrichment analysis of key modules in 8h model
MCODE	ID	Description	pvalue	p.adjust	Count
1	hsa05215	Prostate cancer	1.14769e-08	1.27394e-06	6
1	hsa01522	Endocrine resistance	6.33705e-07	2.99095e-05	5
1	hsa05165	Human papillomavirus infection	8.57715e-07	2.99095e-05	7
1	hsa04066	HIF-1 signaling pathway	1.07782e-06	2.99095e-05	5
1	hsa04110	Cell cycle	2.21374e-06	4.9145e-05	5
1	hsa05226	Gastric cancer	5.06138e-06	9.36355e-05	5
1	hsa04934	Cushing syndrome	6.1438e-06	9.74231e-05	5
1	hsa05206	MicroRNAs in cancer	1.10935e-05	0.000153923	6
1	hsa04012	ErbB signaling pathway	1.4036e-05	0.000173111	4
1	hsa05222	Small cell lung cancer	1.9222e-05	0.000202403	4
1	hsa05169	Epstein-Barr virus infection	2.23305e-05	0.000202403	5
1	hsa05203	Viral carcinogenesis	2.34207e-05	0.000202403	5
1	hsa04151	PI3K-Akt signaling pathway	2.37048e-05	0.000202403	6
1	hsa04068	FoxO signaling pathway	7.72407e-05	0.000612408	4
1	hsa05162	Measles	9.7316e-05	0.000720139	4
1	hsa05224	Breast cancer	0.000120957	0.000839136	4
1	hsa04218	Cellular senescence	0.000152271	0.00099424	4
1	hsa05161	Hepatitis B	0.000176178	0.00108643	4
1	hsa05211	Renal cell carcinoma	0.000249095	0.00145524	3
1	hsa04115	p53 signaling pathway	0.000294384	0.00163383	3
1	hsa05205	Proteoglycans in cancer	0.000434352	0.00229586	4
1	hsa05210	Colorectal cancer	0.000477438	0.00240889	3
1	hsa05235	PD-L1 expression and PD-1 checkpoint pathway in cancer	0.000528035	0.00254834	3
1	hsa05166	Human T-cell leukemia virus 1 infection	0.00058764	0.00271783	4
1	hsa05231	Choline metabolism in cancer	0.000700148	0.00310866	3
1	hsa04933	AGE-RAGE signaling pathway in diabetic complications	0.000742704	0.00317077	3
1	hsa04659	Th17 cell differentiation	0.000929395	0.00382085	3
1	hsa04919	Thyroid hormone signaling pathway	0.00129216	0.00512248	3
1	hsa05219	Bladder cancer	0.00251036	0.00955205	2
1	hsa04921	Oxytocin signaling pathway	0.00258164	0.00955205	3
1	hsa04630	JAK-STAT signaling pathway	0.00298146	0.0106755	3
1	hsa05202	Transcriptional misregulation in cancer	0.00481431	0.0162241	3
1	hsa05167	Kaposi sarcoma-associated herpesvirus infection	0.00495607	0.0162241	3
1	hsa05213	Endometrial cancer	0.00496954	0.0162241	2
1	hsa05321	Inflammatory bowel disease	0.00620676	0.0196843	2
1	hsa05120	Epithelial cell signaling in Helicobacter pylori infection	0.00716809	0.0204956	2
1	hsa05230	Central carbon metabolism in cancer	0.00716809	0.0204956	2
1	hsa05208	Chemical carcinogenesis - reactive oxygen species	0.00730266	0.0204956	3
1	hsa04137	Mitophagy - animal	0.00757044	0.0204956	2
1	hsa05218	Melanoma	0.00757044	0.0204956	2
1	hsa05223	Non-small cell lung cancer	0.00757044	0.0204956	2
1	hsa05214	Glioma	0.00819284	0.0212043	2
1	hsa05212	Pancreatic cancer	0.00840531	0.0212043	2
1	hsa05220	Chronic myeloid leukemia	0.00840531	0.0212043	2
1	hsa05131	Shigellosis	0.00967387	0.0238622	3
1	hsa04658	Th1 and Th2 cell differentiation	0.0121368	0.0292624	2
1	hsa04912	GnRH signaling pathway	0.0123904	0.0292624	2
1	hsa04928	Parathyroid hormone synthesis, secretion and action	0.0158964	0.0367604	2
2	hsa04710	Circadian rhythm	5.05426e-08	5.05426e-08	3
3	hsa04150	mTOR signaling pathway	2.46836e-09	9.87342e-09	5
3	hsa04140	Autophagy - animal	0.00289863	0.00579726	2
3	hsa05131	Shigellosis	0.00868938	0.0115858	2
3	hsa05211	Renal cell carcinoma	0.0418223	0.0418223	1
5	hsa00010	Glycolysis / Gluconeogenesis	8.94387e-09	4.29306e-07	6
5	hsa01200	Carbon metabolism	2.34753e-07	5.63408e-06	6
5	hsa00030	Pentose phosphate pathway	7.06799e-07	9.85639e-06	4
5	hsa01230	Biosynthesis of amino acids	8.21366e-07	9.85639e-06	5
5	hsa04066	HIF-1 signaling pathway	5.27417e-06	5.06321e-05	5
5	hsa04110	Cell cycle	1.0738e-05	8.59038e-05	5
5	hsa00051	Fructose and mannose metabolism	6.67126e-05	0.000457458	3
5	hsa04330	Notch signaling pathway	0.00038157	0.00228942	3
5	hsa04218	Cellular senescence	0.0062543	0.0328771	3
5	hsa00330	Arginine and proline metabolism	0.00684939	0.0328771	2
5	hsa05165	Human papillomavirus infection	0.00785136	0.0342605	4
5	hsa00310	Lysine degradation	0.0103078	0.0412314	2
5	hsa04115	p53 signaling pathway	0.0136679	0.0495417	2
5	hsa05207	Chemical carcinogenesis - receptor activation	0.0144497	0.0495417	3
6	hsa05221	Acute myeloid leukemia	0.0164515	0.0314921	1
6	hsa04115	p53 signaling pathway	0.0179181	0.0314921	1
6	hsa05412	Arrhythmogenic right ventricular cardiomyopathy	0.0188953	0.0314921	1
6	hsa05226	Gastric cancer	0.0364005	0.0455007	1
6	hsa05202	Transcriptional misregulation in cancer	0.0467799	0.0467799	1
7	hsa04350	TGF-beta signaling pathway	1.69141e-08	1.35313e-07	4
7	hsa04060	Cytokine-cytokine receptor interaction	0.000185346	0.000741384	3
7	hsa05418	Fluid shear stress and atherosclerosis	0.00171006	0.00348308	2
7	hsa04550	Signaling pathways regulating pluripotency of stem cells	0.00180906	0.00348308	2
7	hsa04390	Hippo signaling pathway	0.00217693	0.00348308	2
7	hsa05217	Basal cell carcinoma	0.0307107	0.0409476	1
8	hsa03018	RNA degradation	8.89179e-07	8.89179e-07	3
