# Supplementary material for: Identification of hub genes regulating the cell activity and function of adipose-derived stem cells under oxygen-glucose deprivation
Source: Front Mol Biosci. 2022 Nov 8;9:1025690. doi: 10.3389/fmolb.2022.1025690 (PMC9679370; doi:10.3389/fmolb.2022.1025690)
Supplement: Supplementary file 2 [file Table3.xlsx]

## Sheet: Sheet1
Table S5A The top 30 genes ranked by twelve cytoHubba algorithms in 4h model
Algorithms	MCC	DMNC	MNC	Degree	EPC	BottleNeck	EcCentricity	Closeness	Radiality	Betweenness	Stress	ClusteringCoefficient
1	NR1D1	NR1D1	NR1D1	HMOX1	HMOX1	HMOX1	STC2	MAF	MAF	HMOX1	HMOX1	NR1D1
2	BHLHE41	BHLHE41	BHLHE41	PFKFB3	MAF	MAF	HMOX1	HMOX1	HMOX1	MAF	MAF	BHLHE41
3	BHLHE40	BHLHE40	BHLHE40	KDM3A	PFKFB4	KDM3A	MAF	PFKFB3	PFKFB3	PFKFB3	PFKFB3	BHLHE40
4	HMOX1	HMOX1	HMOX1	JUN	PFKFB3	JUN	PFKFB3	KDM3A	KDM3A	KDM3A	KDM3A	HMOX1
5	PFKFB3	PFKFB4	PFKFB3	PDK1	KDM3A	TET1	KDM3A	JUN	JUN	JUN	JUN	PFKFB4
6	KDM3A	PFKFB3	KDM3A	SLC2A3	JUN	ATF3	JUN	PDK1	PDK1	DDIT3	DDIT3	PFKFB3
7	JUN	KDM3A	JUN	ATF3	PDK1	CBX8	DDIT3	TET1	TET1	TET1	TET1	KDM3A
8	PDK1	JUN	PDK1	GYS1	DDIT3	PYGM	ATF3	DDIT3	DDIT3	ATF3	ATF3	PDK1
9	DDIT3	PDK1	DDIT3	MAPK7	SLC2A3	GYS1	CBX8	SLC2A3	SLC2A3	CBX8	CBX8	DDIT3
10	SLC2A3	DDIT3	SLC2A3	LEP	ATF3	MAPK7	MAPK7	ATF3	ATF3	MAPK7	MAPK7	SLC2A3
11	ATF3	SLC2A3	ATF3	NEDD4L	MAPK7	LEP	LEP	CBX8	CBX8	LEP	LEP	PPP1R15A
12	MAPK7	ATF3	MAPK7	WWP2	LEP	TBX3	HK2	MAPK7	MAPK7	TBX3	TBX3	PPP1R3B
13	LEP	MAPK7	LEP	HK2	EGLN3	GATA6	TREM1	EGLN3	EGLN3	GATA6	GATA6	PPP1R3C
14	NEDD4L	LEP	HK2	HSPA1A	HK2	NEDD4L	TLR4	HK2	HK2	HK2	HK2	EGLN3
15	HK2	HK2	TLR4	TLR4	TLR4	WWP2	PTGS2	TLR4	TLR4	ALDOC	ALDOC	EGLN1
16	TLR4	TLR4	PTGS2	PTGS2	PTGS2	AMOT	SHB	PTGS2	PTGS2	HSPA1A	HSPA1A	TLR4
17	PTGS2	PTGS2	CXCL1	CXCL1	CXCL6	HK2	CXCL1	CXCL1	CXCL1	TLR4	TLR4	PTGS2
18	CXCL1	CXCL1	IL6	IL6	CXCL1	ALDOC	IL6	IL6	IL6	IL6	IL6	CXCL6
19	IL6	IL6	MYC	MYC	IL6	HSPA1A	MYC	MYC	MYC	MYC	MYC	CXCL1
20	MYC	MYC	CDKN1A	CDKN1A	CNTFR	TLR4	CDK5R1	CDK5R1	CDK5R1	E2F3	E2F3	IL6
21	CDKN1A	CDKN1A	SLC2A1	SLC2A1	MYC	IL6	CDKN1A	CDKN1A	CDKN1A	NAB2	NAB2	CNTFR
22	SLC2A1	SLC2A1	VEGFA	VEGFA	CDKN1A	MYC	NDRG1	SLC2A1	SLC2A1	CDK5R1	CDK5R1	SLC2A1
23	VEGFA	VEGFA	SLC16A3	SLC16A3	SLC2A1	CDK5R1	VEGFA	VEGFA	VEGFA	CDKN1A	CDKN1A	SLC16A3
24	SLC16A3	SLC16A3	CA9	CA9	VEGFA	CDKN1A	ZMIZ1	SLC16A3	SLC16A3	SLC2A1	SLC2A1	CA9
25	CA9	CA9	KDM7A	KDM7A	SLC16A3	VEGFA	MXI1	CA9	CA9	VEGFA	VEGFA	KDM7A
26	KDM7A	KDM7A	KDM4B	NIP7	CA9	MXI1	KDM7A	MEF2A	MEF2A	MXI1	MXI1	KDM4B
27	KDM4B	KDM4B	MEF2A	KDM4B	MEF2A	NIP7	KDM4B	KDM6B	KDM6B	KDM6B	KDM6B	DDX5
28	KDM6B	MEF2A	KDM6B	KDM6B	KDM6B	KDM6B	MEF2A	HIF1A	HIF1A	HIF1A	HIF1A	BRIX1
29	HIF1A	KDM6B	HIF1A	HIF1A	HIF1A	HIF1A	KDM6B	BNIP3	BNIP3	BNIP3	BNIP3	MEF2A
30	RORA	RORA	RORA	RORA	RORA	RORA	HIF1A	RORA	RORA	RORA	RORA	RORA
Table S5B The top 30 genes ranked by twelve cytoHubba algorithms in 8h model
Algorithms	MCC	DMNC	MNC	Degree	EPC	BottleNeck	EcCentricity	Closeness	Radiality	Betweenness	Stress	ClusteringCoefficient
1	DHX33	BHLHE41	DHX33	HIF1A	HIF1A	CHML	HIF1A	SOX9	SOX9	SOX9	SOX9	CDON
2	HIF1A	KLHL21	HIF1A	TGFB1	TGFB1	SOX9	JUND	HIF1A	HIF1A	CHML	CHML	GAS1
3	PDCD11	NR1D1	PDCD11	TGFB3	TGFB3	RAB8B	FOS	TGFB1	TGFB1	RAB8B	RAB8B	NR1D2
4	UTP11L	DDX5	TGFB1	CYCS	FOS	HIF1A	NR4A1	TGFB3	TGFB3	HIF1A	HIF1A	CHST11
5	KRI1	KLHL42	TGFB3	PPP1R15A	JUN	OPN3	DDIT3	CYCS	CYCS	IMP3	TGFB3	CHST2
6	IMP3	NR1D2	FOS	FOS	IL6	P4HA1	JUN	FOS	FOS	P4HA1	P4HA1	UST
7	FOS	KLHL24	JUN	JUN	NOTCH3	CYCS	SQSTM1	JUN	JUN	CYCS	CYCS	HGNC:9982
8	ALDOA	NFIL3	HK2	HK2	NOTCH1	RRAGC	IL6	TWIST1	TWIST1	FOS	FOS	RFX5
9	JUN	PDCD11	MEF2D	IL6	CDC25A	ALDOA	ATP2A3	IL6	IL6	RRAGC	RRAGC	CNOT11
10	PGK1	UTP11L	IL6	RORA	CCND3	JUN	RORA	RORA	RORA	ALDOA	ALDOA	TOB1
11	PFKP	KRI1	NOTCH3	NOTCH3	VEGFA	CAMK2A	NOTCH3	NOTCH3	NOTCH3	JUN	JUN	CNOT6
12	IL6	IMP3	NOTCH1	NOTCH1	CDKN1B	SQSTM1	NOTCH1	NOTCH1	NOTCH1	SQSTM1	SQSTM1	CNTFR
13	GPI	ALDOC	CDC25A	VEGFA	CCNE1	MAP1LC3C	HES1	NEDD4L	NEDD4L	PRKAA2	SLC2A1	TET2
14	NOTCH1	FLCN	CCND3	CDKN1B	EPO	SLC2A1	CDC25A	VEGFA	VEGFA	PPP1CB	IL6	COL13A1
15	CDC25A	ENO2	VEGFA	NIP7	SKP2	PPP1CB	CLSPN	CDKN1B	CDKN1B	RORA	PRKAA2	PLOD1
16	CCND3	FNIP2	CDKN1B	CCNE2	CCNE2	RORA	VEGFA	EPO	EPO	NOTCH1	RORA	PLOD2
17	VEGFA	FNIP1	MCM10	WDR12	FGFR1	KDM6B	CDC7	CDKN1A	CDKN1A	PKP3	NOTCH1	COL28A1
18	CDKN1B	COL13A1	NIP7	FGFR1	CDKN1A	NOTCH1	MAF	MYC	MYC	VEGFA	VEGFA	CBLB
19	CCNE1	PLOD1	CCNE2	NIFK	MYC	VEGFA	MYC	FBXW7	FBXW7	NIP7	CDKN1B	COL6A6
20	SKP2	PLOD2	WDR12	CDKN1A	FBXW7	WDR12	BAIAP2	FOXO1	FOXO1	WDR12	ITPR1	PHC2
21	NIP7	RORA	NIFK	MYC	FOXO1	CDKN1A	BCAR1	TLR2	BCAR1	CDKN1A	NIP7	RYBP
22	CCNE2	CDKN1B	CDKN1A	FOXO1	CXCL1	MYC	TNS1	BCAR1	PTGS2	MYC	WDR12	CPEB2
23	WDR12	CCNE1	MYC	TLR2	BCAR1	FOXO1	EGFR	PTGS2	JUP	SNX9	CDKN1A	SMC5
24	NIFK	SKP2	FOXO1	EGFR	PTGS2	GRB10	PDGFRB	NGF	NGF	FOXO1	MYC	CREB5
25	CDKN1A	CDKN1C	TLR2	NGF	NGF	JUP	ELMO2	EGFR	EGFR	SNRPG	FOXO1	LRIG1
26	MYC	LTV1	BCAR1	PDGFRB	EGFR	PSME3	PRKCE	TLR4	TLR4	JUP	JUP	LRIG3
27	LTV1	NOLC1	EGFR	TLR4	TLR4	NGF	PXN	PDGFRB	PDGFRB	NGF	NGF	CDKN1C
28	EGFR	ENC1	TLR4	PXN	PDGFRB	EGFR	CRKL	PRKCE	PRKCE	EGFR	EGFR	MAFK
29	NOLC1	BHLHE40	PDGFRB	CRKL	CRKL	TLR4	NOLC1	CRKL	CRKL	TLR4	TLR4	NOG
30	DKC1	KLHL25	CRKL	DKC1	PXN	PXN	GDNF	PXN	PXN	PXN	PXN	ELMO2
