# Supplementary material for: Identification of hub genes regulating the cell activity and function of adipose-derived stem cells under oxygen-glucose deprivation
Source: Front Mol Biosci. 2022 Nov 8;9:1025690. doi: 10.3389/fmolb.2022.1025690 (PMC9679370; doi:10.3389/fmolb.2022.1025690)
Supplement: Supplementary file 4 [file Table4.xlsx]

## Sheet: Sheet1
Table S3A KEGG enrichment of oxygen and glucose deprivation at 4h compared with normal control group
ID	Description	pvalue	qvalue
hsa04066	HIF-1 signaling pathway	1.35937e-08	2.9763e-06
hsa05167	Kaposi sarcoma-associated herpesvirus infection	0.000288133	0.0218684
hsa05211	Renal cell carcinoma	0.000299639	0.0218684
hsa05134	Legionellosis	0.000669402	0.0366409
hsa05202	Transcriptional misregulation in cancer	0.000980312	0.0429273
hsa05230	Central carbon metabolism in cancer	0.00197895	0.0722142
hsa04710	Circadian rhythm	0.00257397	0.0805091
hsa00051	Fructose and mannose metabolism	0.00325121	0.0889804
hsa04140	Autophagy - animal	0.00509025	0.123506
hsa05206	MicroRNAs in cancer	0.00564088	0.123506
hsa05219	Bladder cancer	0.00716268	0.132978
hsa05321	Inflammatory bowel disease	0.00743605	0.132978
hsa05323	Rheumatoid arthritis	0.00808282	0.132978
hsa04657	IL-17 signaling pathway	0.00850294	0.132978
hsa04137	Mitophagy - animal	0.0113444	0.165589

## Sheet: Sheet2
Table S3B KEGG enrichment of oxygen and glucose deprivation at 8h compared with normal control group
ID	Description	pvalue	qvalue
hsa04066	HIF-1 signaling pathway	2.19346e-07	6.09551e-05
hsa04115	p53 signaling pathway	6.49311e-05	0.009022
hsa05211	Renal cell carcinoma	0.00014256	0.0132056
hsa04218	Cellular senescence	0.000682874	0.0474418
hsa01230	Biosynthesis of amino acids	0.00119162	0.0613611
hsa05134	Legionellosis	0.00147102	0.0613611
hsa04020	Calcium signaling pathway	0.00154565	0.0613611
hsa05205	Proteoglycans in cancer	0.0017951	0.0623561
hsa05230	Central carbon metabolism in cancer	0.00219127	0.0676603
hsa04110	Cell cycle	0.00252317	0.0701177
hsa04350	TGF-beta signaling pathway	0.00294568	0.0739412
hsa04928	Parathyroid hormone synthesis, secretion and action	0.00319292	0.0739412
hsa04010	MAPK signaling pathway	0.00352758	0.0752094
hsa05202	Transcriptional misregulation in cancer	0.00378896	0.0752094
hsa04360	Axon guidance	0.00442275	0.0819373
hsa00010	Glycolysis / Gluconeogenesis	0.00502497	0.0863201
hsa04668	TNF signaling pathway	0.00528056	0.0863201
hsa00030	Pentose phosphate pathway	0.00674634	0.0990187
hsa05222	Small cell lung cancer	0.00677003	0.0990187
hsa00330	Arginine and proline metabolism	0.00862993	0.11244
hsa04550	Signaling pathways regulating pluripotency of stem cells	0.00873231	0.11244
hsa04068	FoxO signaling pathway	0.00890151	0.11244
hsa05210	Colorectal cancer	0.0107578	0.125075
hsa00051	Fructose and mannose metabolism	0.0108609	0.125075
hsa05224	Breast cancer	0.011252	0.125075
hsa05321	Inflammatory bowel disease	0.012348	0.131978
hsa00500	Starch and sucrose metabolism	0.0164948	0.166872
hsa04140	Autophagy - animal	0.0168136	0.166872
