# Supplementary material for: Identification of hub genes regulating the cell activity and function of adipose-derived stem cells under oxygen-glucose deprivation
Source: Front Mol Biosci. 2022 Nov 8;9:1025690. doi: 10.3389/fmolb.2022.1025690 (PMC9679370; doi:10.3389/fmolb.2022.1025690)
Supplement: Supplementary file 6 [file Table1.xlsx]

## Sheet: Sheet1
Table S1A. The summary of sequencing data quality
sample	library	raw_reads	raw_bases	clean_reads	clean_bases	error_rate	Q20	Q30	GC_pct
ADSC_NC_1	FRAS210185741-1b	43635906	6.55G	42831116	6.42G	0.03	97.25	92.56	50.03
ADSC_OGD8h_1	FRAS210185742-1b	54293526	8.14G	52281798	7.84G	0.03	97.71	93.55	49.07
ADSC_OGD4h_1	FRAS210185743-1b	43387260	6.51G	42363536	6.35G	0.03	97.55	93.24	49.91
ADSC_NC_2	FRAS210185744-1r	47637720	7.15G	42971312	6.45G	0.03	97.4	92.97	49.46
ADSC_OGD8h_2	FRAS210185745-1b	46516726	6.98G	45784344	6.87G	0.03	97.5	93.09	48.62
ADSC_OGD4h_2	FRAS210185746-1r	45307008	6.8G	40765992	6.11G	0.03	97.29	92.74	48.87
ADSC_NC_3	FRAS210189597-1r	43341524	6.5G	39584764	5.94G	0.03	97.41	93	48.3
ADSC_OGD8h_3	FRAS210189599-1b	47196554	7.08G	46141688	6.92G	0.03	97.66	93.57	52.21
ADSC_OGD4h_3	FRAS210189598-1b	46468734	6.97G	45514258	6.83G	0.03	97.48	93.14	52.1
Library: Library number. Raw_reads: The number of reads in the original data. Clean_reads: The number of filtered reads from the original data. Clean_bases: The number of bases filtered from the original data. Error_rate: Overall sequencing error rate of the data. Q20: The percentage of bases with a Phred value greater than 20 in the total. Q30: The percentage of bases with a Phred value greater …
Table S1B. The statistics of sample contrast ratio.
sample	total_reads	total_map	unique_map	multi_map	read1_map	read2_map	positive_map	negative_map	splice_map	unsplice_map	proper_map
ADSC_NC_1	42831116	40046044 (93.5%)	38939319 (90.91%)	1106725 (2.58%)	19542132 (45.63%)	19397187(45.29%)	19443674(45.4%)	19495645(45.52%)	17690316(41.3%)	21249003(49.61%)	36792924(85.9%)
ADSC_OGD8h_1	52281798	48232382 (92.25%)	46939020 (89.78%)	1293362 (2.47%)	23480520 (44.91%)	23458500(44.87%)	23439593(44.83%)	23499427(44.95%)	21691760(41.49%)	25247260(48.29%)	42004970(80.34%)
ADSC_OGD4h_1	42363536	40341539 (95.23%)	39351002 (92.89%)	990537 (2.34%)	19706420 (46.52%)	19644582(46.37%)	19649907(46.38%)	19701095(46.5%)	18567964(43.83%)	20783038(49.06%)	36933208(87.18%)
ADSC_NC_2	42971312	40525846 (94.31%)	39497866 (91.92%)	1027980 (2.39%)	19789257 (46.05%)	19708609(45.86%)	19726478(45.91%)	19771388(46.01%)	16935703(39.41%)	22562163(52.51%)	37251978(86.69%)
ADSC_OGD8h_2	45784344	43450846 (94.9%)	42461687 (92.74%)	989159 (2.16%)	21275236 (46.47%)	21186451(46.27%)	21218509(46.34%)	21243178(46.4%)	17669741(38.59%)	24791946(54.15%)	39648528(86.6%)
ADSC_OGD4h_2	40765992	39188362 (96.13%)	38325943 (94.01%)	862419 (2.12%)	19222501 (47.15%)	19103442(46.86%)	19141578(46.95%)	19184365(47.06%)	17156568(42.09%)	21169375(51.93%)	35936262(88.15%)
ADSC_NC_3	39584764	37894134 (95.73%)	36997260 (93.46%)	896874 (2.27%)	18535883 (46.83%)	18461377(46.64%)	18474578(46.67%)	18522682(46.79%)	17415452(44.0%)	19581808(49.47%)	35330712(89.25%)
ADSC_OGD8h_3	46141688	44328264 (96.07%)	43217296 (93.66%)	1110968 (2.41%)	21621043 (46.86%)	21596253(46.8%)	21582334(46.77%)	21634962(46.89%)	21613682(46.84%)	21603614(46.82%)	41148574(89.18%)
ADSC_OGD4h_3	45514258	43471553 (95.51%)	42359070 (93.07%)	1112483 (2.44%)	21233172 (46.65%)	21125898(46.42%)	21158665(46.49%)	21200405(46.58%)	21470364(47.17%)	20888706(45.89%)	40249426(88.43%)
Total_reads: The number of clean reads of sequencing data after quality control. Total map: The number and percentage of reads that have been aligned to the genome. Unique_map: The number and percentage of reads that were aligned to the unique location of the reference genome. Multi_map: The number and percentage of reads that are aligned to multiple locations in the reference genome. Read1_map: …
