# Supplementary material for: Identification of hub genes regulating the cell activity and function of adipose-derived stem cells under oxygen-glucose deprivation
Source: Front Mol Biosci. 2022 Nov 8;9:1025690. doi: 10.3389/fmolb.2022.1025690 (PMC9679370; doi:10.3389/fmolb.2022.1025690)
Supplement: Supplementary file 8 [file Table5.xlsx]

## Sheet: Sheet1
Table S2A GO enrichment of oxygen and glucose deprivation at 4h compared with normal control group
ONTOLOGY	ID	Description	pvalue	qvalue
BP	GO:0071456	cellular response to hypoxia	6.28176e-19	1.90635e-15
BP	GO:0036294	cellular response to decreased oxygen levels	3.32012e-18	5.03785e-15
BP	GO:0071453	cellular response to oxygen levels	3.74249e-17	3.78582e-14
BP	GO:0001666	response to hypoxia	1.67638e-15	1.27184e-12
BP	GO:0036293	response to decreased oxygen levels	6.31612e-15	3.83355e-12
BP	GO:0070482	response to oxygen levels	7.65342e-15	3.87102e-12
BP	GO:0045926	negative regulation of growth	3.25809e-10	1.41249e-07
BP	GO:0043618	regulation of transcription from RNA polymerase II promoter in response to stress	5.30636e-09	2.01292e-06
BP	GO:0043620	regulation of DNA-templated transcription in response to stress	1.82542e-08	6.15518e-06
BP	GO:0048640	negative regulation of developmental growth	5.9833e-08	1.81577e-05
BP	GO:0062197	cellular response to chemical stress	3.63063e-07	0.000100164
BP	GO:0044262	cellular carbohydrate metabolic process	4.28558e-07	0.00010838
BP	GO:0097193	intrinsic apoptotic signaling pathway	5.59655e-07	0.000130647
BP	GO:0060485	mesenchyme development	6.54919e-07	0.000141965
BP	GO:0048638	regulation of developmental growth	1.06882e-06	0.000216239
BP	GO:0045765	regulation of angiogenesis	1.85425e-06	0.000351698
BP	GO:1901342	regulation of vasculature development	2.41826e-06	0.000408856
BP	GO:0036003	positive regulation of transcription from RNA polymerase II promoter in response to stress	2.42506e-06	0.000408856
BP	GO:0030308	negative regulation of cell growth	4.39278e-06	0.000701628
BP	GO:0045598	regulation of fat cell differentiation	4.70138e-06	0.000713373
BP	GO:0097485	neuron projection guidance	9.10911e-06	0.00131637
BP	GO:0045444	fat cell differentiation	9.59987e-06	0.00132423
BP	GO:0003012	muscle system process	1.10511e-05	0.00140035
BP	GO:0071383	cellular response to steroid hormone stimulus	1.12392e-05	0.00140035
BP	GO:0055022	negative regulation of cardiac muscle tissue growth	1.19974e-05	0.00140035
BP	GO:0061117	negative regulation of heart growth	1.19974e-05	0.00140035
BP	GO:0006112	energy reserve metabolic process	1.29703e-05	0.00145783
BP	GO:0060044	negative regulation of cardiac muscle cell proliferation	1.74823e-05	0.00189479
BP	GO:0051402	neuron apoptotic process	2.2408e-05	0.00228161
BP	GO:0048545	response to steroid hormone	2.2555e-05	0.00228161
BP	GO:0045661	regulation of myoblast differentiation	2.37485e-05	0.00232485
BP	GO:0033002	muscle cell proliferation	2.46294e-05	0.00233574
BP	GO:0007411	axon guidance	3.70411e-05	0.00340637
BP	GO:0010675	regulation of cellular carbohydrate metabolic process	4.1975e-05	0.00374656
BP	GO:0046621	negative regulation of organ growth	4.74065e-05	0.00408708
BP	GO:0070997	neuron death	5.13671e-05	0.00408708
BP	GO:0010917	negative regulation of mitochondrial membrane potential	5.23653e-05	0.00408708
BP	GO:0030522	intracellular receptor signaling pathway	5.28465e-05	0.00408708
BP	GO:0070373	negative regulation of ERK1 and ERK2 cascade	5.41508e-05	0.00408708
BP	GO:0071276	cellular response to cadmium ion	5.49801e-05	0.00408708
BP	GO:0006109	regulation of carbohydrate metabolic process	5.65376e-05	0.00408708
BP	GO:0048762	mesenchymal cell differentiation	5.65642e-05	0.00408708
BP	GO:0062012	regulation of small molecule metabolic process	6.43741e-05	0.00454322
BP	GO:0060537	muscle tissue development	6.75824e-05	0.00466124
BP	GO:0090287	regulation of cellular response to growth factor stimulus	7.12392e-05	0.00477174
BP	GO:0045837	negative regulation of membrane potential	7.23292e-05	0.00477174
BP	GO:0045936	negative regulation of phosphate metabolic process	7.44676e-05	0.00479206
BP	GO:0010563	negative regulation of phosphorus metabolic process	7.68087e-05	0.00479206
BP	GO:0071384	cellular response to corticosteroid stimulus	7.73744e-05	0.00479206
BP	GO:0001933	negative regulation of protein phosphorylation	8.60185e-05	0.00522087
BP	GO:0045445	myoblast differentiation	9.21782e-05	0.00548503
BP	GO:0007409	axonogenesis	0.000109221	0.00621789
BP	GO:0051146	striated muscle cell differentiation	0.000110494	0.00621789
BP	GO:0014706	striated muscle tissue development	0.00011269	0.00621789
BP	GO:0042692	muscle cell differentiation	0.00011269	0.00621789
BP	GO:0042326	negative regulation of phosphorylation	0.00011642	0.00630902
BP	GO:0006986	response to unfolded protein	0.000121703	0.0064796
BP	GO:0032274	gonadotropin secretion	0.00012801	0.00669789
BP	GO:0034599	cellular response to oxidative stress	0.000134046	0.00689481
BP	GO:0005996	monosaccharide metabolic process	0.000140097	0.00708598
BP	GO:0060411	cardiac septum morphogenesis	0.000155319	0.00772708
BP	GO:0033674	positive regulation of kinase activity	0.000161049	0.00788294
BP	GO:0090183	regulation of kidney development	0.000164296	0.00791419
BP	GO:0001659	temperature homeostasis	0.000202293	0.00959228
BP	GO:0061687	detoxification of inorganic compound	0.000209508	0.00965538
BP	GO:0060348	bone development	0.000215526	0.00965538
BP	GO:0048738	cardiac muscle tissue development	0.000216291	0.00965538
BP	GO:0042063	gliogenesis	0.000216764	0.00965538
BP	GO:0060043	regulation of cardiac muscle cell proliferation	0.000220459	0.00965538
BP	GO:0055021	regulation of cardiac muscle tissue growth	0.000222713	0.00965538
BP	GO:0043500	muscle adaptation	0.000229787	0.00982171
BP	GO:0034620	cellular response to unfolded protein	0.000235074	0.00990818
BP	GO:0035265	organ growth	0.000246441	0.0101083
BP	GO:0006979	response to oxidative stress	0.000250278	0.0101083
BP	GO:0072074	kidney mesenchyme development	0.000261832	0.0101083
BP	GO:0097501	stress response to metal ion	0.000261832	0.0101083
BP	GO:0003151	outflow tract morphogenesis	0.000264299	0.0101083
BP	GO:0030968	endoplasmic reticulum unfolded protein response	0.000264299	0.0101083
BP	GO:2001243	negative regulation of intrinsic apoptotic signaling pathway	0.000270915	0.0101083
BP	GO:0010721	negative regulation of cell development	0.000271405	0.0101083
BP	GO:0043409	negative regulation of MAPK cascade	0.000271405	0.0101083
BP	GO:0007566	embryo implantation	0.000273131	0.0101083
BP	GO:0055007	cardiac muscle cell differentiation	0.000293137	0.0105998
BP	GO:0043523	regulation of neuron apoptotic process	0.000293408	0.0105998
BP	GO:0035633	maintenance of blood-brain barrier	0.000296889	0.0105998
BP	GO:0030224	monocyte differentiation	0.000340009	0.0119981
BP	GO:0035051	cardiocyte differentiation	0.00035029	0.0122188
BP	GO:0034637	cellular carbohydrate biosynthetic process	0.000366174	0.0124804
BP	GO:0001837	epithelial to mesenchymal transition	0.000368588	0.0124804
BP	GO:0071385	cellular response to glucocorticoid stimulus	0.000370127	0.0124804
BP	GO:0003279	cardiac septum development	0.000380398	0.0126858
BP	GO:0060420	regulation of heart growth	0.000396002	0.0130626
BP	GO:0061448	connective tissue development	0.000407155	0.0131584
BP	GO:0035966	response to topologically incorrect protein	0.000407578	0.0131584
BP	GO:0019827	stem cell population maintenance	0.000414744	0.0132488
BP	GO:0001570	vasculogenesis	0.000427741	0.013386
BP	GO:2001233	regulation of apoptotic signaling pathway	0.000427861	0.013386
BP	GO:0010719	negative regulation of epithelial to mesenchymal transition	0.000440282	0.0135123
BP	GO:0061564	axon development	0.000442682	0.0135123
BP	GO:0000302	response to reactive oxygen species	0.000445254	0.0135123
BP	GO:0051100	negative regulation of binding	0.000472456	0.0141958
BP	GO:0098727	maintenance of cell number	0.000489576	0.0144908
BP	GO:0008637	apoptotic mitochondrial changes	0.000491824	0.0144908
BP	GO:0031667	response to nutrient levels	0.000530554	0.014751
BP	GO:0018401	peptidyl-proline hydroxylation to 4-hydroxy-L-proline	0.000537977	0.014751
BP	GO:0032275	luteinizing hormone secretion	0.000537977	0.014751
BP	GO:0060947	cardiac vascular smooth muscle cell differentiation	0.000537977	0.014751
BP	GO:0070091	glucagon secretion	0.000537977	0.014751
BP	GO:0070092	regulation of glucagon secretion	0.000537977	0.014751
BP	GO:0060038	cardiac muscle cell proliferation	0.000539134	0.014751
BP	GO:0050673	epithelial cell proliferation	0.000539541	0.014751
BP	GO:0050767	regulation of neurogenesis	0.000544648	0.0147577
BP	GO:0045662	negative regulation of myoblast differentiation	0.000566881	0.0149658
BP	GO:0060575	intestinal epithelial cell differentiation	0.000566881	0.0149658
BP	GO:0046879	hormone secretion	0.000568869	0.0149658
BP	GO:0070371	ERK1 and ERK2 cascade	0.000572052	0.0149658
BP	GO:0019216	regulation of lipid metabolic process	0.000590173	0.0153079
BP	GO:0031960	response to corticosteroid	0.000599544	0.0154191
BP	GO:0051960	regulation of nervous system development	0.000632289	0.0161246
BP	GO:0021543	pallium development	0.000657725	0.0166335
BP	GO:0016051	carbohydrate biosynthetic process	0.000718473	0.0178757
BP	GO:0032957	inositol trisphosphate metabolic process	0.000730407	0.0178757
BP	GO:0043619	regulation of transcription from RNA polymerase II promoter in response to oxidative stress	0.000730407	0.0178757
BP	GO:0090084	negative regulation of inclusion body assembly	0.000730407	0.0178757
BP	GO:0060541	respiratory system development	0.000748359	0.0181686
BP	GO:0014002	astrocyte development	0.000787704	0.0183951
BP	GO:0030517	negative regulation of axon extension	0.000787704	0.0183951
BP	GO:0006091	generation of precursor metabolites and energy	0.000789912	0.0183951
BP	GO:0001558	regulation of cell growth	0.000791602	0.0183951
BP	GO:0019318	hexose metabolic process	0.000794058	0.0183951
BP	GO:0033673	negative regulation of kinase activity	0.000794058	0.0183951
BP	GO:0009914	hormone transport	0.000813255	0.0184808
BP	GO:0106106	cold-induced thermogenesis	0.000823144	0.0184808
BP	GO:0120161	regulation of cold-induced thermogenesis	0.000823144	0.0184808
BP	GO:0033692	cellular polysaccharide biosynthetic process	0.000828504	0.0184808
BP	GO:0048872	homeostasis of number of cells	0.000831806	0.0184808
BP	GO:0030900	forebrain development	0.000838269	0.0184808
BP	GO:0035967	cellular response to topologically incorrect protein	0.000840388	0.0184808
BP	GO:1904705	regulation of vascular associated smooth muscle cell proliferation	0.000870676	0.0188638
BP	GO:0005978	glycogen biosynthetic process	0.000876449	0.0188638
BP	GO:0009250	glucan biosynthetic process	0.000876449	0.0188638
BP	GO:0050678	regulation of epithelial cell proliferation	0.000886099	0.0189372
BP	GO:0042542	response to hydrogen peroxide	0.000908087	0.0192412
BP	GO:0046697	decidualization	0.000919345	0.0192412
BP	GO:1900017	positive regulation of cytokine production involved in inflammatory response	0.000919345	0.0192412
BP	GO:1990874	vascular associated smooth muscle cell proliferation	0.000929721	0.0193251
BP	GO:0030324	lung development	0.000939071	0.0193866
BP	GO:1905709	negative regulation of membrane permeability	0.000961627	0.0197181
BP	GO:0071364	cellular response to epidermal growth factor stimulus	0.000972428	0.0197537
BP	GO:0006816	calcium ion transport	0.000976382	0.0197537
BP	GO:0051384	response to glucocorticoid	0.00100002	0.0200979
BP	GO:0045860	positive regulation of protein kinase activity	0.00101594	0.0202836
BP	GO:0032922	circadian regulation of gene expression	0.00105211	0.0203469
BP	GO:0046686	response to cadmium ion	0.00105211	0.0203469
BP	GO:0060349	bone morphogenesis	0.00105725	0.0203469
BP	GO:0051953	negative regulation of amine transport	0.00106488	0.0203469
BP	GO:0006469	negative regulation of protein kinase activity	0.00106684	0.0203469
BP	GO:0048660	regulation of smooth muscle cell proliferation	0.00106721	0.0203469
BP	GO:0031018	endocrine pancreas development	0.001076	0.0203469
BP	GO:0060976	coronary vasculature development	0.001076	0.0203469
BP	GO:0003007	heart morphogenesis	0.00109638	0.0203469
BP	GO:0003206	cardiac chamber morphogenesis	0.0011064	0.0203469
BP	GO:1904019	epithelial cell apoptotic process	0.0011064	0.0203469
BP	GO:0030323	respiratory tube development	0.00111297	0.0203469
BP	GO:0045766	positive regulation of angiogenesis	0.00111297	0.0203469
BP	GO:1904018	positive regulation of vasculature development	0.00111297	0.0203469
BP	GO:0021537	telencephalon development	0.00117515	0.0211644
BP	GO:1901214	regulation of neuron death	0.00121115	0.0211644
BP	GO:0010575	positive regulation of vascular endothelial growth factor production	0.00122584	0.0211644
BP	GO:0032958	inositol phosphate biosynthetic process	0.00122584	0.0211644
BP	GO:0042059	negative regulation of epidermal growth factor receptor signaling pathway	0.00122584	0.0211644
BP	GO:0070076	histone lysine demethylation	0.00122584	0.0211644
BP	GO:0006000	fructose metabolic process	0.00123441	0.0211644
BP	GO:0014745	negative regulation of muscle adaptation	0.00123441	0.0211644
BP	GO:0042769	DNA damage response, detection of DNA damage	0.00123441	0.0211644
BP	GO:0061418	regulation of transcription from RNA polymerase II promoter in response to hypoxia	0.00123441	0.0211644
BP	GO:0070424	regulation of nucleotide-binding oligomerization domain containing signaling pathway	0.00123441	0.0211644
BP	GO:0071496	cellular response to external stimulus	0.00124756	0.0212413
BP	GO:0048659	smooth muscle cell proliferation	0.00125998	0.0212413
BP	GO:0044264	cellular polysaccharide metabolic process	0.00127389	0.0212413
BP	GO:0055017	cardiac muscle tissue growth	0.00127389	0.0212413
BP	GO:1904035	regulation of epithelial cell apoptotic process	0.00127389	0.0212413
BP	GO:0003281	ventricular septum development	0.00131936	0.0218793
BP	GO:0090257	regulation of muscle system process	0.00134681	0.0222
BP	GO:0043255	regulation of carbohydrate biosynthetic process	0.00135333	0.0222
BP	GO:0034614	cellular response to reactive oxygen species	0.00138297	0.0223615
BP	GO:0048732	gland development	0.00138849	0.0223615
BP	GO:0009743	response to carbohydrate	0.00139282	0.0223615
BP	GO:0000271	polysaccharide biosynthetic process	0.00141906	0.0223615
BP	GO:0005977	glycogen metabolic process	0.00141906	0.0223615
BP	GO:0060986	endocrine hormone secretion	0.00143593	0.0223615
BP	GO:0070849	response to epidermal growth factor	0.00143593	0.0223615
BP	GO:0043502	regulation of muscle adaptation	0.00143659	0.0223615
BP	GO:0044706	multi-multicellular organism process	0.00143686	0.0223615
BP	GO:0048705	skeletal system morphogenesis	0.00143686	0.0223615
BP	GO:0051924	regulation of calcium ion transport	0.00148875	0.0226341
BP	GO:0035270	endocrine system development	0.00151009	0.0226341
BP	GO:1990845	adaptive thermogenesis	0.00151172	0.0226341
BP	GO:2000377	regulation of reactive oxygen species metabolic process	0.00151172	0.0226341
BP	GO:0007631	feeding behavior	0.0015238	0.0226341
BP	GO:0006073	cellular glucan metabolic process	0.00152439	0.0226341
BP	GO:0044042	glucan metabolic process	0.00152439	0.0226341
BP	GO:0070988	demethylation	0.00152439	0.0226341
BP	GO:0007175	negative regulation of epidermal growth factor-activated receptor activity	0.00155134	0.0226341
BP	GO:0031650	regulation of heat generation	0.00155134	0.0226341
BP	GO:0033169	histone H3-K9 demethylation	0.00155134	0.0226341
BP	GO:0060576	intestinal epithelial cell development	0.00155134	0.0226341
BP	GO:0060732	positive regulation of inositol phosphate biosynthetic process	0.00155134	0.0226341
BP	GO:0050873	brown fat cell differentiation	0.00157356	0.0228485
BP	GO:0070229	negative regulation of lymphocyte apoptotic process	0.00159744	0.0230347
BP	GO:0051216	cartilage development	0.00160156	0.0230347
BP	GO:0016049	cell growth	0.00163807	0.0234486
BP	GO:2001234	negative regulation of apoptotic signaling pathway	0.00165798	0.0236222
BP	GO:0010959	regulation of metal ion transport	0.00170877	0.0240926
BP	GO:0034284	response to monosaccharide	0.00171739	0.0240926
BP	GO:0048013	ephrin receptor signaling pathway	0.00172063	0.0240926
BP	GO:0043271	negative regulation of ion transport	0.00172275	0.0240926
BP	GO:0072503	cellular divalent inorganic cation homeostasis	0.00179309	0.0247394
BP	GO:0003205	cardiac chamber development	0.00179811	0.0247394
BP	GO:0007565	female pregnancy	0.00179855	0.0247394
BP	GO:0016577	histone demethylation	0.00180976	0.0247394
BP	GO:0061099	negative regulation of protein tyrosine kinase activity	0.00180976	0.0247394
BP	GO:0014855	striated muscle cell proliferation	0.00187632	0.025156
BP	GO:0043392	negative regulation of DNA binding	0.00187754	0.025156
BP	GO:2000378	negative regulation of reactive oxygen species metabolic process	0.00187754	0.025156
BP	GO:0002070	epithelial cell maturation	0.00191484	0.025156
BP	GO:0010273	detoxification of copper ion	0.00191484	0.025156
BP	GO:0010940	positive regulation of necrotic cell death	0.00191484	0.025156
BP	GO:0019511	peptidyl-proline hydroxylation	0.00191484	0.025156
BP	GO:0090594	inflammatory response to wounding	0.00191484	0.025156
BP	GO:1990169	stress response to copper ion	0.00191484	0.025156
BP	GO:0003018	vascular process in circulatory system	0.00192864	0.025228
BP	GO:0010038	response to metal ion	0.0019429	0.0253055
BP	GO:0015833	peptide transport	0.00199043	0.0256919
BP	GO:0090276	regulation of peptide hormone secretion	0.0020147	0.0256919
BP	GO:0046887	positive regulation of hormone secretion	0.00202265	0.0256919
BP	GO:0048661	positive regulation of smooth muscle cell proliferation	0.00202349	0.0256919
BP	GO:0060419	heart growth	0.00202349	0.0256919
BP	GO:2001242	regulation of intrinsic apoptotic signaling pathway	0.00204016	0.0256919
BP	GO:0048841	regulation of axon extension involved in axon guidance	0.00204086	0.0256919
BP	GO:1901185	negative regulation of ERBB signaling pathway	0.00204086	0.0256919
BP	GO:0009896	positive regulation of catabolic process	0.00204876	0.0256919
BP	GO:0071248	cellular response to metal ion	0.00209123	0.0261166
BP	GO:0050796	regulation of insulin secretion	0.00212638	0.0264366
BP	GO:0062207	regulation of pattern recognition receptor signaling pathway	0.00213708	0.0264366
BP	GO:0090559	regulation of membrane permeability	0.00214299	0.0264366
BP	GO:0051348	negative regulation of transferase activity	0.00225406	0.0276007
BP	GO:0046620	regulation of organ growth	0.00225554	0.0276007
BP	GO:0006482	protein demethylation	0.00229158	0.02768
BP	GO:0008214	protein dealkylation	0.00229158	0.02768
BP	GO:0030947	regulation of vascular endothelial growth factor receptor signaling pathway	0.00229158	0.02768
BP	GO:0043401	steroid hormone mediated signaling pathway	0.00232569	0.02768
BP	GO:0010919	regulation of inositol phosphate biosynthetic process	0.00232719	0.02768
BP	GO:0030949	positive regulation of vascular endothelial growth factor receptor signaling pathway	0.00232719	0.02768
BP	GO:0070431	nucleotide-binding oligomerization domain containing 2 signaling pathway	0.00232719	0.02768
BP	GO:0002791	regulation of peptide secretion	0.00233499	0.02768
BP	GO:0005976	polysaccharide metabolic process	0.002379	0.0279831
BP	GO:0021761	limbic system development	0.002379	0.0279831
BP	GO:0030072	peptide hormone secretion	0.00249347	0.0292163
BP	GO:0090087	regulation of peptide transport	0.00250982	0.0292948
BP	GO:0000422	autophagy of mitochondrion	0.00259536	0.0299032
BP	GO:0048708	astrocyte differentiation	0.00259536	0.0299032
BP	GO:0061726	mitochondrion disassembly	0.00259536	0.0299032
BP	GO:0001658	branching involved in ureteric bud morphogenesis	0.00261121	0.0299032
BP	GO:0045599	negative regulation of fat cell differentiation	0.00261121	0.0299032
BP	GO:0050768	negative regulation of neurogenesis	0.00278391	0.0315984
BP	GO:0030903	notochord development	0.00279048	0.0315984
BP	GO:0090083	regulation of inclusion body assembly	0.00279048	0.0315984
BP	GO:0001893	maternal placenta development	0.00285508	0.0320905
BP	GO:1905207	regulation of cardiocyte differentiation	0.00285508	0.0320905
BP	GO:0048863	stem cell differentiation	0.00289095	0.0323737
BP	GO:0010469	regulation of signaling receptor activity	0.0029256	0.0326413
BP	GO:0002790	peptide secretion	0.00302369	0.033612
BP	GO:0051051	negative regulation of transport	0.00303582	0.0336238
BP	GO:0006066	alcohol metabolic process	0.00307799	0.0339669
BP	GO:0098586	cellular response to virus	0.00311587	0.0342603
BP	GO:0044344	cellular response to fibroblast growth factor stimulus	0.00323271	0.0351964
BP	GO:0007178	transmembrane receptor protein serine/threonine kinase signaling pathway	0.00323721	0.0351964
BP	GO:0001836	release of cytochrome c from mitochondria	0.00328366	0.0351964
BP	GO:0048010	vascular endothelial growth factor receptor signaling pathway	0.00328366	0.0351964
BP	GO:0055013	cardiac muscle cell development	0.00330556	0.0351964
BP	GO:0031649	heat generation	0.00330667	0.0351964
BP	GO:0060749	mammary gland alveolus development	0.00330667	0.0351964
BP	GO:0061377	mammary gland lobule development	0.00330667	0.0351964
BP	GO:0090190	positive regulation of branching involved in ureteric bud morphogenesis	0.00330667	0.0351964
BP	GO:0045637	regulation of myeloid cell differentiation	0.00331698	0.0351964
BP	GO:0021987	cerebral cortex development	0.00339515	0.0359003
BP	GO:0043524	negative regulation of neuron apoptotic process	0.00345251	0.0362542
BP	GO:0051961	negative regulation of nervous system development	0.00345251	0.0362542
BP	GO:0003161	cardiac conduction system development	0.00350665	0.03632
BP	GO:0048846	axon extension involved in axon guidance	0.00350665	0.03632
BP	GO:1902284	neuron projection extension involved in neuron projection guidance	0.00350665	0.03632
BP	GO:1905332	positive regulation of morphogenesis of an epithelium	0.00350665	0.03632
BP	GO:0046916	cellular transition metal ion homeostasis	0.00356375	0.0367859
BP	GO:0001776	leukocyte homeostasis	0.00371058	0.0381717
BP	GO:0021782	glial cell development	0.00373865	0.0382014
BP	GO:0030518	intracellular steroid hormone receptor signaling pathway	0.00373865	0.0382014
BP	GO:0046883	regulation of hormone secretion	0.00375321	0.0382215
BP	GO:0051090	regulation of DNA-binding transcription factor activity	0.00378104	0.0383761
BP	GO:0035136	forelimb morphogenesis	0.0038674	0.038965
BP	GO:0071560	cellular response to transforming growth factor beta stimulus	0.00386803	0.038965
BP	GO:0070233	negative regulation of T cell apoptotic process	0.00387758	0.038965
BP	GO:0031669	cellular response to nutrient levels	0.00391819	0.0392431
CC	GO:0000164	protein phosphatase type 1 complex	8.96013e-05	0.0301815
MF	GO:0140297	DNA-binding transcription factor binding	2.09313e-05	0.00517282
MF	GO:0051213	dioxygenase activity	3.22967e-05	0.00517282
MF	GO:0016706	2-oxoglutarate-dependent dioxygenase activity	4.00238e-05	0.00517282
MF	GO:0001228	DNA-binding transcription activator activity, RNA polymerase II-specific	4.48466e-05	0.00517282
MF	GO:0001216	DNA-binding transcription activator activity	5.42403e-05	0.00517282
MF	GO:0061629	RNA polymerase II-specific DNA-binding transcription factor binding	7.58776e-05	0.00603027
MF	GO:0070888	E-box binding	0.000176806	0.0120441

## Sheet: Sheet2
Table S2B GO enrichment of oxygen and glucose deprivation at 8h compared with normal control group
ONTOLOGY	ID	Description	pvalue	qvalue
BP	GO:0001666	response to hypoxia	1.39211e-21	5.82848e-18
BP	GO:0070482	response to oxygen levels	2.76788e-21	5.82848e-18
BP	GO:0036293	response to decreased oxygen levels	4.11881e-21	5.82848e-18
BP	GO:0071456	cellular response to hypoxia	3.71621e-16	3.94407e-13
BP	GO:0071453	cellular response to oxygen levels	5.91246e-16	4.32395e-13
BP	GO:0036294	cellular response to decreased oxygen levels	6.11121e-16	4.32395e-13
BP	GO:0060485	mesenchyme development	2.51133e-11	1.52304e-08
BP	GO:0048762	mesenchymal cell differentiation	2.17166e-10	1.15241e-07
BP	GO:0050673	epithelial cell proliferation	5.73045e-09	2.70303e-06
BP	GO:0050678	regulation of epithelial cell proliferation	7.99635e-09	3.39466e-06
BP	GO:0060411	cardiac septum morphogenesis	9.40254e-09	3.62875e-06
BP	GO:0045926	negative regulation of growth	1.24817e-08	4.18112e-06
BP	GO:0050679	positive regulation of epithelial cell proliferation	1.32658e-08	4.18112e-06
BP	GO:0001837	epithelial to mesenchymal transition	1.37885e-08	4.18112e-06
BP	GO:0001823	mesonephros development	2.25822e-08	6.39116e-06
BP	GO:0001503	ossification	2.76719e-08	7.34216e-06
BP	GO:0030324	lung development	5.39627e-08	1.34756e-05
BP	GO:0045598	regulation of fat cell differentiation	6.86744e-08	1.61967e-05
BP	GO:0003279	cardiac septum development	8.26695e-08	1.75665e-05
BP	GO:0062197	cellular response to chemical stress	8.27581e-08	1.75665e-05
BP	GO:0030323	respiratory tube development	8.91098e-08	1.8014e-05
BP	GO:0060541	respiratory system development	9.98944e-08	1.92763e-05
BP	GO:0070371	ERK1 and ERK2 cascade	1.25562e-07	2.31759e-05
BP	GO:0009896	positive regulation of catabolic process	1.31651e-07	2.32872e-05
BP	GO:0001657	ureteric bud development	2.29123e-07	3.89075e-05
BP	GO:0072163	mesonephric epithelium development	2.7461e-07	4.31774e-05
BP	GO:0072164	mesonephric tubule development	2.7461e-07	4.31774e-05
BP	GO:0060993	kidney morphogenesis	3.2821e-07	4.92021e-05
BP	GO:0003206	cardiac chamber morphogenesis	3.41611e-07	4.92021e-05
BP	GO:0072028	nephron morphogenesis	3.47696e-07	4.92021e-05
BP	GO:0001667	ameboidal-type cell migration	5.55358e-07	7.60529e-05
BP	GO:0060412	ventricular septum morphogenesis	6.37277e-07	8.45441e-05
BP	GO:0003281	ventricular septum development	6.88548e-07	8.49249e-05
BP	GO:0048545	response to steroid hormone	6.96331e-07	8.49249e-05
BP	GO:0072073	kidney epithelium development	7.12112e-07	8.49249e-05
BP	GO:0072171	mesonephric tubule morphogenesis	7.20166e-07	8.49249e-05
BP	GO:0033002	muscle cell proliferation	1.02079e-06	0.000114645
BP	GO:0072088	nephron epithelium morphogenesis	1.0262e-06	0.000114645
BP	GO:0071496	cellular response to external stimulus	1.06843e-06	0.000116302
BP	GO:0072080	nephron tubule development	1.10015e-06	0.00011676
BP	GO:0031667	response to nutrient levels	1.19769e-06	0.000122979
BP	GO:0003205	cardiac chamber development	1.23709e-06	0.000122979
BP	GO:0003151	outflow tract morphogenesis	1.24565e-06	0.000122979
BP	GO:0045444	fat cell differentiation	1.48888e-06	0.000143652
BP	GO:0060349	bone morphogenesis	1.53441e-06	0.000144755
BP	GO:0031331	positive regulation of cellular catabolic process	1.66781e-06	0.00015392
BP	GO:0061326	renal tubule development	1.80517e-06	0.000163052
BP	GO:0007178	transmembrane receptor protein serine/threonine kinase signaling pathway	2.2961e-06	0.000203074
BP	GO:0019216	regulation of lipid metabolic process	2.47742e-06	0.000214639
BP	GO:0002063	chondrocyte development	2.63987e-06	0.00021703
BP	GO:0002062	chondrocyte differentiation	2.65839e-06	0.00021703
BP	GO:0009185	ribonucleoside diphosphate metabolic process	2.65839e-06	0.00021703
BP	GO:0042692	muscle cell differentiation	2.94543e-06	0.000235927
BP	GO:0070372	regulation of ERK1 and ERK2 cascade	3.05376e-06	0.000238472
BP	GO:0062012	regulation of small molecule metabolic process	3.08955e-06	0.000238472
BP	GO:0060675	ureteric bud morphogenesis	3.31762e-06	0.000251503
BP	GO:0072078	nephron tubule morphogenesis	3.62547e-06	0.000270019
BP	GO:0060348	bone development	3.97024e-06	0.000289357
BP	GO:0072009	nephron epithelium development	4.08732e-06	0.000289357
BP	GO:0061448	connective tissue development	4.0896e-06	0.000289357
BP	GO:0051056	regulation of small GTPase mediated signal transduction	4.58653e-06	0.000319197
BP	GO:0019827	stem cell population maintenance	5.16772e-06	0.000353844
BP	GO:0048705	skeletal system morphogenesis	5.48181e-06	0.000369392
BP	GO:0048640	negative regulation of developmental growth	6.1772e-06	0.000408949
BP	GO:0030856	regulation of epithelial cell differentiation	6.38704e-06	0.000408949
BP	GO:0071772	response to BMP	6.45415e-06	0.000408949
BP	GO:0071773	cellular response to BMP stimulus	6.45415e-06	0.000408949
BP	GO:0003007	heart morphogenesis	6.74102e-06	0.000419469
BP	GO:0003231	cardiac ventricle development	6.9071e-06	0.000419469
BP	GO:0009135	purine nucleoside diphosphate metabolic process	7.01541e-06	0.000419469
BP	GO:0009179	purine ribonucleoside diphosphate metabolic process	7.01541e-06	0.000419469
BP	GO:0061333	renal tubule morphogenesis	7.41069e-06	0.000432823
BP	GO:0098727	maintenance of cell number	7.44267e-06	0.000432823
BP	GO:0009132	nucleoside diphosphate metabolic process	7.83245e-06	0.000432881
BP	GO:0006109	regulation of carbohydrate metabolic process	7.84755e-06	0.000432881
BP	GO:0003012	muscle system process	7.84976e-06	0.000432881
BP	GO:0009267	cellular response to starvation	7.95351e-06	0.000432881
BP	GO:0035051	cardiocyte differentiation	7.95351e-06	0.000432881
BP	GO:0043583	ear development	8.34325e-06	0.000448345
BP	GO:0071560	cellular response to transforming growth factor beta stimulus	9.3763e-06	0.000495716
BP	GO:0043409	negative regulation of MAPK cascade	9.57508e-06	0.000495716
BP	GO:0048660	regulation of smooth muscle cell proliferation	9.57508e-06	0.000495716
BP	GO:0060537	muscle tissue development	1.00491e-05	0.000513987
BP	GO:0006090	pyruvate metabolic process	1.06168e-05	0.000536559
BP	GO:0035148	tube formation	1.08899e-05	0.000543886
BP	GO:0070167	regulation of biomineral tissue development	1.2049e-05	0.000594783
BP	GO:0070373	negative regulation of ERK1 and ERK2 cascade	1.2236e-05	0.00059707
BP	GO:0001933	negative regulation of protein phosphorylation	1.30982e-05	0.000621634
BP	GO:0009150	purine ribonucleotide metabolic process	1.31791e-05	0.000621634
BP	GO:0090287	regulation of cellular response to growth factor stimulus	1.33024e-05	0.000621634
BP	GO:0043542	endothelial cell migration	1.33251e-05	0.000621634
BP	GO:0048659	smooth muscle cell proliferation	1.41052e-05	0.000650873
BP	GO:0019693	ribose phosphate metabolic process	1.46972e-05	0.000670895
BP	GO:0071559	response to transforming growth factor beta	1.51261e-05	0.000673372
BP	GO:0002328	pro-B cell differentiation	1.51929e-05	0.000673372
BP	GO:0030282	bone mineralization	1.52273e-05	0.000673372
BP	GO:0110149	regulation of biomineralization	1.59314e-05	0.000697245
BP	GO:0042594	response to starvation	1.61456e-05	0.000699412
BP	GO:0030509	BMP signaling pathway	1.67577e-05	0.000714042
BP	GO:0042326	negative regulation of phosphorylation	1.68197e-05	0.000714042
BP	GO:0046031	ADP metabolic process	1.79378e-05	0.000753969
BP	GO:0045936	negative regulation of phosphate metabolic process	1.95906e-05	0.000810521
BP	GO:0006096	glycolytic process	1.96651e-05	0.000810521
BP	GO:0060326	cell chemotaxis	2.02464e-05	0.000821199
BP	GO:0045667	regulation of osteoblast differentiation	2.03111e-05	0.000821199
BP	GO:0010563	negative regulation of phosphorus metabolic process	2.07268e-05	0.000830102
BP	GO:0090183	regulation of kidney development	2.20262e-05	0.000873899
BP	GO:0006757	ATP generation from ADP	2.29057e-05	0.000900379
BP	GO:0001655	urogenital system development	2.35601e-05	0.000917604
BP	GO:0051216	cartilage development	2.45932e-05	0.000942783
BP	GO:0031960	response to corticosteroid	2.46507e-05	0.000942783
BP	GO:1903829	positive regulation of cellular protein localization	2.67673e-05	0.00101459
BP	GO:0048844	artery morphogenesis	2.87697e-05	0.00108084
BP	GO:0097485	neuron projection guidance	2.98219e-05	0.00110359
BP	GO:0031214	biomineral tissue development	2.98953e-05	0.00110359
BP	GO:0048732	gland development	3.15974e-05	0.00115637
BP	GO:0006163	purine nucleotide metabolic process	3.24866e-05	0.001175
BP	GO:0071276	cellular response to cadmium ion	3.266e-05	0.001175
BP	GO:0030278	regulation of ossification	3.33389e-05	0.00118935
BP	GO:0010631	epithelial cell migration	3.42389e-05	0.00120747
BP	GO:0051384	response to glucocorticoid	3.50124e-05	0.00120747
BP	GO:0014706	striated muscle tissue development	3.5207e-05	0.00120747
BP	GO:0019229	regulation of vasoconstriction	3.53481e-05	0.00120747
BP	GO:0048863	stem cell differentiation	3.54262e-05	0.00120747
BP	GO:0060021	roof of mouth development	3.56306e-05	0.00120747
BP	GO:1990823	response to leukemia inhibitory factor	3.59822e-05	0.00120747
BP	GO:0110148	biomineralization	3.61224e-05	0.00120747
BP	GO:0009259	ribonucleotide metabolic process	3.73389e-05	0.00123838
BP	GO:0048565	digestive tract development	3.88669e-05	0.00127907
BP	GO:1903532	positive regulation of secretion by cell	4.09529e-05	0.00132234
BP	GO:0014031	mesenchymal cell development	4.10765e-05	0.00132234
BP	GO:0090132	epithelium migration	4.1116e-05	0.00132234
BP	GO:0007369	gastrulation	4.4764e-05	0.00142883
BP	GO:0031668	cellular response to extracellular stimulus	4.63663e-05	0.00146893
BP	GO:0072521	purine-containing compound metabolic process	4.70064e-05	0.00147818
BP	GO:0007498	mesoderm development	4.8437e-05	0.00151197
BP	GO:0048511	rhythmic process	5.08979e-05	0.00157719
BP	GO:0030500	regulation of bone mineralization	5.30381e-05	0.0016316
BP	GO:0018126	protein hydroxylation	5.3941e-05	0.00164744
BP	GO:0090130	tissue migration	5.54227e-05	0.0016806
BP	GO:0048839	inner ear development	5.81182e-05	0.00174701
BP	GO:0045668	negative regulation of osteoblast differentiation	5.84359e-05	0.00174701
BP	GO:0072006	nephron development	5.93371e-05	0.00176155
BP	GO:0006165	nucleoside diphosphate phosphorylation	6.04518e-05	0.00176989
BP	GO:0010717	regulation of epithelial to mesenchymal transition	6.04518e-05	0.00176989
BP	GO:0046578	regulation of Ras protein signal transduction	6.33045e-05	0.00184071
BP	GO:0003018	vascular process in circulatory system	6.39655e-05	0.00184728
BP	GO:0016051	carbohydrate biosynthetic process	6.87915e-05	0.00197323
BP	GO:0072132	mesenchyme morphogenesis	7.06063e-05	0.00199867
BP	GO:0001570	vasculogenesis	7.08114e-05	0.00199867
BP	GO:0019511	peptidyl-proline hydroxylation	7.17219e-05	0.00199867
BP	GO:0007411	axon guidance	7.17438e-05	0.00199867
BP	GO:0061082	myeloid leukocyte cytokine production	7.20325e-05	0.00199867
BP	GO:0031669	cellular response to nutrient levels	7.34874e-05	0.0020258
BP	GO:0046939	nucleotide phosphorylation	7.74473e-05	0.00212119
BP	GO:0003208	cardiac ventricle morphogenesis	7.86068e-05	0.00213914
BP	GO:0014033	neural crest cell differentiation	8.07692e-05	0.00217599
BP	GO:0003230	cardiac atrium development	8.09979e-05	0.00217599
BP	GO:0014032	neural crest cell development	8.14986e-05	0.00217599
BP	GO:0003183	mitral valve morphogenesis	8.2892e-05	0.0021857
BP	GO:0018401	peptidyl-proline hydroxylation to 4-hydroxy-L-proline	8.2892e-05	0.0021857
BP	GO:0048568	embryonic organ development	8.50616e-05	0.00221782
BP	GO:0009914	hormone transport	8.54756e-05	0.00221782
BP	GO:0001822	kidney development	8.56774e-05	0.00221782
BP	GO:0006753	nucleoside phosphate metabolic process	8.62817e-05	0.00221993
BP	GO:0003209	cardiac atrium morphogenesis	9.48861e-05	0.0024266
BP	GO:1901654	response to ketone	9.59792e-05	0.00242689
BP	GO:0061138	morphogenesis of a branching epithelium	9.61397e-05	0.00242689
BP	GO:0003197	endocardial cushion development	9.66121e-05	0.00242689
BP	GO:0046879	hormone secretion	9.7447e-05	0.00243346
BP	GO:0060350	endochondral bone morphogenesis	0.000101557	0.00250662
BP	GO:0070228	regulation of lymphocyte apoptotic process	0.000101557	0.00250662
BP	GO:0044262	cellular carbohydrate metabolic process	0.00010397	0.00253666
BP	GO:0051146	striated muscle cell differentiation	0.00010397	0.00253666
BP	GO:0051145	smooth muscle cell differentiation	0.000105824	0.00255255
BP	GO:0061035	regulation of cartilage development	0.000105824	0.00255255
BP	GO:0048661	positive regulation of smooth muscle cell proliferation	0.000110784	0.00263089
BP	GO:0050714	positive regulation of protein secretion	0.000111019	0.00263089
BP	GO:0055123	digestive system development	0.000111019	0.00263089
BP	GO:0040013	negative regulation of locomotion	0.000112159	0.00263089
BP	GO:0007265	Ras protein signal transduction	0.000112756	0.00263089
BP	GO:0001763	morphogenesis of a branching structure	0.00011279	0.00263089
BP	GO:1990830	cellular response to leukemia inhibitory factor	0.000118071	0.00273904
BP	GO:0061614	pri-miRNA transcription by RNA polymerase II	0.000120947	0.00278061
BP	GO:0060562	epithelial tube morphogenesis	0.000122043	0.00278061
BP	GO:0035107	appendage morphogenesis	0.000122484	0.00278061
BP	GO:0035108	limb morphogenesis	0.000122484	0.00278061
BP	GO:0000302	response to reactive oxygen species	0.000125088	0.00282465
BP	GO:0007568	aging	0.000126725	0.00284646
BP	GO:0035136	forelimb morphogenesis	0.000127492	0.00284861
BP	GO:0007623	circadian rhythm	0.000129124	0.00286998
BP	GO:0001701	in utero embryonic development	0.000134094	0.00296493
BP	GO:0003170	heart valve development	0.000135298	0.00297605
BP	GO:0045913	positive regulation of carbohydrate metabolic process	0.000140817	0.00307461
BP	GO:0043618	regulation of transcription from RNA polymerase II promoter in response to stress	0.000142438	0.00307461
BP	GO:0034599	cellular response to oxidative stress	0.000143263	0.00307461
BP	GO:0001658	branching involved in ureteric bud morphogenesis	0.0001434	0.00307461
BP	GO:0045599	negative regulation of fat cell differentiation	0.0001434	0.00307461
BP	GO:0003174	mitral valve development	0.000145341	0.00310055
BP	GO:0018105	peptidyl-serine phosphorylation	0.000148659	0.00315549
BP	GO:0072001	renal system development	0.000150981	0.00318883
BP	GO:0043588	skin development	0.000152982	0.00321508
BP	GO:0033674	positive regulation of kinase activity	0.000156012	0.00323838
BP	GO:0032526	response to retinoic acid	0.000156038	0.00323838
BP	GO:0010463	mesenchymal cell proliferation	0.000158028	0.00323838
BP	GO:0048864	stem cell development	0.000158663	0.00323838
BP	GO:0016577	histone demethylation	0.000158697	0.00323838
BP	GO:0048710	regulation of astrocyte differentiation	0.000158697	0.00323838
BP	GO:0032496	response to lipopolysaccharide	0.00015943	0.00323838
BP	GO:0042149	cellular response to glucose starvation	0.000171482	0.00346661
BP	GO:0030522	intracellular receptor signaling pathway	0.000174435	0.00350958
BP	GO:0003181	atrioventricular valve morphogenesis	0.000178153	0.00355074
BP	GO:0036003	positive regulation of transcription from RNA polymerase II promoter in response to stress	0.000178153	0.00355074
BP	GO:0009306	protein secretion	0.000182613	0.00362262
BP	GO:0016052	carbohydrate catabolic process	0.000185048	0.0036534
BP	GO:0010038	response to metal ion	0.000185886	0.0036534
BP	GO:0043502	regulation of muscle adaptation	0.000190563	0.00372807
BP	GO:0035592	establishment of protein localization to extracellular region	0.000192864	0.00375577
BP	GO:0062013	positive regulation of small molecule metabolic process	0.000196885	0.00381656
BP	GO:0009612	response to mechanical stimulus	0.000201586	0.00388993
BP	GO:0046686	response to cadmium ion	0.000211394	0.00406075
BP	GO:0043500	muscle adaptation	0.0002138	0.00408845
BP	GO:0006979	response to oxidative stress	0.000220668	0.00420087
BP	GO:0009117	nucleotide metabolic process	0.000224473	0.00425422
BP	GO:0061687	detoxification of inorganic compound	0.000231945	0.00433773
BP	GO:0090190	positive regulation of branching involved in ureteric bud morphogenesis	0.000231945	0.00433773
BP	GO:2000136	regulation of cell proliferation involved in heart morphogenesis	0.000231945	0.00433773
BP	GO:0048286	lung alveolus development	0.000237529	0.0044227
BP	GO:0060840	artery development	0.00023944	0.0044388
BP	GO:0051047	positive regulation of secretion	0.00024332	0.00448748
BP	GO:0002683	negative regulation of immune system process	0.00024418	0.00448748
BP	GO:0008544	epidermis development	0.000250984	0.00457796
BP	GO:0006482	protein demethylation	0.000254199	0.00457796
BP	GO:0008214	protein dealkylation	0.000254199	0.00457796
BP	GO:0048730	epidermis morphogenesis	0.000254199	0.00457796
BP	GO:0010594	regulation of endothelial cell migration	0.000254495	0.00457796
BP	GO:0045165	cell fate commitment	0.000257221	0.00458895
BP	GO:0018209	peptidyl-serine modification	0.000257268	0.00458895
BP	GO:0010675	regulation of cellular carbohydrate metabolic process	0.00025843	0.0045904
BP	GO:0048872	homeostasis of number of cells	0.000272236	0.00481548
BP	GO:0035019	somatic stem cell population maintenance	0.000288269	0.00507792
BP	GO:0045661	regulation of myoblast differentiation	0.000290083	0.00508393
BP	GO:0022408	negative regulation of cell-cell adhesion	0.000291743	0.00508393
BP	GO:0002065	columnar/cuboidal epithelial cell differentiation	0.000292203	0.00508393
BP	GO:0071692	protein localization to extracellular region	0.00029533	0.00511736
BP	GO:0055001	muscle cell development	0.000300804	0.00519103
BP	GO:0048708	astrocyte differentiation	0.00031144	0.00533123
BP	GO:2000106	regulation of leukocyte apoptotic process	0.00031144	0.00533123
BP	GO:0071248	cellular response to metal ion	0.000314161	0.00535622
BP	GO:0071384	cellular response to corticosteroid stimulus	0.000316207	0.00536403
BP	GO:0055007	cardiac muscle cell differentiation	0.000317147	0.00536403
BP	GO:0061323	cell proliferation involved in heart morphogenesis	0.000323886	0.00541331
BP	GO:0072074	kidney mesenchyme development	0.000323886	0.00541331
BP	GO:0097501	stress response to metal ion	0.000323886	0.00541331
BP	GO:0048738	cardiac muscle tissue development	0.000332988	0.00554361
BP	GO:0007179	transforming growth factor beta receptor signaling pathway	0.00033808	0.0056064
BP	GO:0010718	positive regulation of epithelial to mesenchymal transition	0.00034234	0.00565495
BP	GO:0048638	regulation of developmental growth	0.000350345	0.00576476
BP	GO:0030336	negative regulation of cell migration	0.000356181	0.00583815
BP	GO:0001659	temperature homeostasis	0.000359742	0.00587384
BP	GO:0030330	DNA damage response, signal transduction by p53 class mediator	0.000367227	0.00593375
BP	GO:0070227	lymphocyte apoptotic process	0.000367227	0.00593375
BP	GO:0014745	negative regulation of muscle adaptation	0.000370399	0.00593375
BP	GO:0048711	positive regulation of astrocyte differentiation	0.000370399	0.00593375
BP	GO:0061469	regulation of type B pancreatic cell proliferation	0.000370399	0.00593375
BP	GO:0006469	negative regulation of protein kinase activity	0.000372617	0.00594683
BP	GO:0045907	positive regulation of vasoconstriction	0.000392225	0.00623632
BP	GO:0003171	atrioventricular valve development	0.000397679	0.00626769
BP	GO:0035116	embryonic hindlimb morphogenesis	0.000397679	0.00626769
BP	GO:0048754	branching morphogenesis of an epithelial tube	0.000398627	0.00626769
BP	GO:0043620	regulation of DNA-templated transcription in response to stress	0.000402213	0.00629369
BP	GO:0090257	regulation of muscle system process	0.000403246	0.00629369
BP	GO:0030308	negative regulation of cell growth	0.000406866	0.00632693
BP	GO:0070988	demethylation	0.000418651	0.00648643
BP	GO:0007409	axonogenesis	0.000438377	0.00676736
BP	GO:0032332	positive regulation of chondrocyte differentiation	0.000442092	0.00677616
BP	GO:0006970	response to osmotic stress	0.000448524	0.00677616
BP	GO:0022404	molting cycle process	0.000448524	0.00677616
BP	GO:0022405	hair cycle process	0.000448524	0.00677616
BP	GO:0042310	vasoconstriction	0.000448524	0.00677616
BP	GO:0045445	myoblast differentiation	0.000448524	0.00677616
BP	GO:0046620	regulation of organ growth	0.000456168	0.00684294
BP	GO:0071887	leukocyte apoptotic process	0.000456168	0.00684294
BP	GO:0002237	response to molecule of bacterial origin	0.000465724	0.00696022
BP	GO:0022407	regulation of cell-cell adhesion	0.000469156	0.00696022
BP	GO:0032330	regulation of chondrocyte differentiation	0.000470544	0.00696022
BP	GO:1902893	regulation of pri-miRNA transcription by RNA polymerase II	0.000470544	0.00696022
BP	GO:0050708	regulation of protein secretion	0.00047794	0.00704508
BP	GO:0003203	endocardial cushion morphogenesis	0.000481147	0.0070678
BP	GO:0035265	organ growth	0.000489048	0.00712594
BP	GO:0050767	regulation of neurogenesis	0.000489819	0.00712594
BP	GO:0018212	peptidyl-tyrosine modification	0.00049014	0.00712594
BP	GO:0071364	cellular response to epidermal growth factor stimulus	0.000496815	0.00713978
BP	GO:0001656	metanephros development	0.000504316	0.00713978
BP	GO:0098773	skin epidermis development	0.000504316	0.00713978
BP	GO:0042476	odontogenesis	0.000505019	0.00713978
BP	GO:0043467	regulation of generation of precursor metabolites and energy	0.000505019	0.00713978
BP	GO:0042303	molting cycle	0.000505102	0.00713978
BP	GO:0042633	hair cycle	0.000505102	0.00713978
BP	GO:0042059	negative regulation of epidermal growth factor receptor signaling pathway	0.000506228	0.00713978
BP	GO:0070076	histone lysine demethylation	0.000506228	0.00713978
BP	GO:0090092	regulation of transmembrane receptor protein serine/threonine kinase signaling pathway	0.000516387	0.00725833
BP	GO:0071383	cellular response to steroid hormone stimulus	0.000518054	0.00725833
BP	GO:0070374	positive regulation of ERK1 and ERK2 cascade	0.000524099	0.00731888
BP	GO:0001755	neural crest cell migration	0.000548232	0.00754766
BP	GO:0003179	heart valve morphogenesis	0.000548232	0.00754766
BP	GO:0003229	ventricular cardiac muscle tissue development	0.000548232	0.00754766
BP	GO:0031650	regulation of heat generation	0.000551149	0.00754766
BP	GO:0050930	induction of positive chemotaxis	0.000551149	0.00754766
BP	GO:0072498	embryonic skeletal joint development	0.000551149	0.00754766
BP	GO:0048645	animal organ formation	0.000558172	0.00761925
BP	GO:0051271	negative regulation of cellular component movement	0.000568868	0.00774037
BP	GO:0048608	reproductive structure development	0.000578874	0.00785134
BP	GO:0042593	glucose homeostasis	0.000582763	0.00787036
BP	GO:1905332	positive regulation of morphogenesis of an epithelium	0.000585726	0.00787036
BP	GO:0048562	embryonic organ morphogenesis	0.000588764	0.00787036
BP	GO:2000107	negative regulation of leukocyte apoptotic process	0.000589043	0.00787036
BP	GO:0044342	type B pancreatic cell proliferation	0.000591399	0.00787036
BP	GO:0090189	regulation of branching involved in ureteric bud morphogenesis	0.000591399	0.00787036
BP	GO:0009746	response to hexose	0.000598337	0.00793781
BP	GO:0072175	epithelial tube formation	0.000603415	0.00798023
BP	GO:0033500	carbohydrate homeostasis	0.000618672	0.0081566
BP	GO:0051090	regulation of DNA-binding transcription factor activity	0.000623703	0.00819748
BP	GO:0002367	cytokine production involved in immune response	0.000633486	0.00827125
BP	GO:1904029	regulation of cyclin-dependent protein kinase activity	0.000633486	0.00827125
BP	GO:0071385	cellular response to glucocorticoid stimulus	0.000636239	0.00827125
BP	GO:0031069	hair follicle morphogenesis	0.00063711	0.00827125
BP	GO:0048706	embryonic skeletal system development	0.000645115	0.00834964
BP	GO:0043524	negative regulation of neuron apoptotic process	0.000659352	0.00850797
BP	GO:0061458	reproductive system development	0.000663081	0.00853016
BP	GO:0043434	response to peptide hormone	0.000704205	0.00903183
BP	GO:0035886	vascular associated smooth muscle cell differentiation	0.000707922	0.00905215
BP	GO:0051960	regulation of nervous system development	0.000711917	0.0090759
BP	GO:0045860	positive regulation of protein kinase activity	0.000720658	0.00915983
BP	GO:0035914	skeletal muscle cell differentiation	0.000727786	0.00922281
BP	GO:0007162	negative regulation of cell adhesion	0.000749649	0.00947159
BP	GO:0071900	regulation of protein serine/threonine kinase activity	0.000765252	0.00960657
BP	GO:2000146	negative regulation of cell motility	0.000765252	0.00960657
BP	GO:0030072	peptide hormone secretion	0.00076712	0.00960657
BP	GO:0016331	morphogenesis of embryonic epithelium	0.000776199	0.00961737
BP	GO:0046700	heterocycle catabolic process	0.000776696	0.00961737
BP	GO:0002320	lymphoid progenitor cell differentiation	0.000777045	0.00961737
BP	GO:0055093	response to hyperoxia	0.000777045	0.00961737
BP	GO:0010273	detoxification of copper ion	0.000790863	0.00970719
BP	GO:1990169	stress response to copper ion	0.000790863	0.00970719
BP	GO:0061311	cell surface receptor signaling pathway involved in heart development	0.000793448	0.00970719
BP	GO:0070229	negative regulation of lymphocyte apoptotic process	0.000793448	0.00970719
BP	GO:0033673	negative regulation of kinase activity	0.00081564	0.00995001
BP	GO:0006091	generation of precursor metabolites and energy	0.000819453	0.00996789
BP	GO:1904888	cranial skeletal system development	0.00082744	0.0100363
BP	GO:0018108	peptidyl-tyrosine phosphorylation	0.000837408	0.0101282
BP	GO:0046621	negative regulation of organ growth	0.00084983	0.010197
BP	GO:0071548	response to dexamethasone	0.00084983	0.010197
BP	GO:0003158	endothelium development	0.0008503	0.010197
BP	GO:0010632	regulation of epithelial cell migration	0.000867494	0.0103739
BP	GO:0060420	regulation of heart growth	0.000871885	0.0103971
BP	GO:0034284	response to monosaccharide	0.000878759	0.0104283
BP	GO:1904705	regulation of vascular associated smooth muscle cell proliferation	0.000879409	0.0104283
BP	GO:0043523	regulation of neuron apoptotic process	0.000884584	0.0104604
BP	GO:0006986	response to unfolded protein	0.000924008	0.0108963
BP	GO:0071241	cellular response to inorganic substance	0.000935162	0.0109706
BP	GO:0002695	negative regulation of leukocyte activation	0.000935476	0.0109706
BP	GO:0030857	negative regulation of epithelial cell differentiation	0.000952891	0.0110527
BP	GO:0045778	positive regulation of ossification	0.000952891	0.0110527
BP	GO:0070169	positive regulation of biomineral tissue development	0.000952891	0.0110527
BP	GO:0070849	response to epidermal growth factor	0.000952891	0.0110527
BP	GO:0048010	vascular endothelial growth factor receptor signaling pathway	0.000972717	0.0111725
BP	GO:1990874	vascular associated smooth muscle cell proliferation	0.000977276	0.0111725
BP	GO:0035115	embryonic forelimb morphogenesis	0.000978584	0.0111725
BP	GO:0055022	negative regulation of cardiac muscle tissue growth	0.000978584	0.0111725
BP	GO:0061117	negative regulation of heart growth	0.000978584	0.0111725
BP	GO:0034655	nucleobase-containing compound catabolic process	0.000980139	0.0111725
BP	GO:0090100	positive regulation of transmembrane receptor protein serine/threonine kinase signaling pathway	0.000990158	0.0111725
BP	GO:0043410	positive regulation of MAPK cascade	0.000991964	0.0111725
BP	GO:0055076	transition metal ion homeostasis	0.00100309	0.0111725
BP	GO:1901361	organic cyclic compound catabolic process	0.00100317	0.0111725
BP	GO:0044270	cellular nitrogen compound catabolic process	0.00100336	0.0111725
BP	GO:0035988	chondrocyte proliferation	0.00100464	0.0111725
BP	GO:0045662	negative regulation of myoblast differentiation	0.00100464	0.0111725
BP	GO:0072677	eosinophil migration	0.00100464	0.0111725
BP	GO:0006816	calcium ion transport	0.00100533	0.0111725
BP	GO:0042060	wound healing	0.00100533	0.0111725
BP	GO:0030501	positive regulation of bone mineralization	0.00101368	0.0111775
BP	GO:0071526	semaphorin-plexin signaling pathway	0.00101368	0.0111775
BP	GO:0072210	metanephric nephron development	0.00101368	0.0111775
BP	GO:0043534	blood vessel endothelial cell migration	0.001057	0.011625
BP	GO:0061564	axon development	0.00106238	0.0116539
BP	GO:0042471	ear morphogenesis	0.00108421	0.0118628
BP	GO:0001942	hair follicle development	0.0010931	0.0119293
BP	GO:0002790	peptide secretion	0.00110036	0.0119488
BP	GO:0072148	epithelial cell fate commitment	0.00110052	0.0119488
BP	GO:0110151	positive regulation of biomineralization	0.00110836	0.0120032
BP	GO:0001649	osteoblast differentiation	0.00112358	0.0121371
BP	GO:0043405	regulation of MAP kinase activity	0.00113389	0.0121948
BP	GO:1903522	regulation of blood circulation	0.00113466	0.0121948
BP	GO:0060317	cardiac epithelial to mesenchymal transition	0.00119607	0.0127259
BP	GO:0060914	heart formation	0.00119607	0.0127259
BP	GO:0061036	positive regulation of cartilage development	0.00119607	0.0127259
BP	GO:1901185	negative regulation of ERBB signaling pathway	0.00119607	0.0127259
BP	GO:0071470	cellular response to osmotic stress	0.00120184	0.0127553
BP	GO:0060395	SMAD protein signal transduction	0.00122006	0.0129164
BP	GO:0045732	positive regulation of protein catabolic process	0.00126666	0.013182
BP	GO:0034356	NAD biosynthesis via nicotinamide riboside salvage pathway	0.00126689	0.013182
BP	GO:0060947	cardiac vascular smooth muscle cell differentiation	0.00126689	0.013182
BP	GO:0070544	histone H3-K36 demethylation	0.00126689	0.013182
BP	GO:0071600	otic vesicle morphogenesis	0.00126689	0.013182
BP	GO:0097084	vascular associated smooth muscle cell development	0.00126689	0.013182
BP	GO:1905456	regulation of lymphoid progenitor cell differentiation	0.00126689	0.013182
BP	GO:0035296	regulation of tube diameter	0.00127573	0.0132093
BP	GO:0097746	blood vessel diameter maintenance	0.00127573	0.0132093
BP	GO:0060043	regulation of cardiac muscle cell proliferation	0.0012837	0.0132595
BP	GO:0000079	regulation of cyclin-dependent protein serine/threonine kinase activity	0.0013271	0.0136745
BP	GO:0006402	mRNA catabolic process	0.0013439	0.0137349
BP	GO:0000271	polysaccharide biosynthetic process	0.0013459	0.0137349
BP	GO:0014743	regulation of muscle hypertrophy	0.0013459	0.0137349
BP	GO:0055021	regulation of cardiac muscle tissue growth	0.0013459	0.0137349
BP	GO:0016055	Wnt signaling pathway	0.00137755	0.0140107
BP	GO:0035150	regulation of tube size	0.00137953	0.0140107
BP	GO:0051402	neuron apoptotic process	0.00138646	0.0140474
BP	GO:0042063	gliogenesis	0.00139046	0.0140545
BP	GO:0007565	female pregnancy	0.00139863	0.0141035
BP	GO:0045446	endothelial cell differentiation	0.00141274	0.014212
BP	GO:1902895	positive regulation of pri-miRNA transcription by RNA polymerase II	0.0014168	0.0142191
BP	GO:0030947	regulation of vascular endothelial growth factor receptor signaling pathway	0.00144965	0.0145145
BP	GO:0097193	intrinsic apoptotic signaling pathway	0.001456	0.0145195
BP	GO:0044706	multi-multicellular organism process	0.00145699	0.0145195
BP	GO:0010934	macrophage cytokine production	0.00149163	0.0147606
BP	GO:0010935	regulation of macrophage cytokine production	0.00149163	0.0147606
BP	GO:0030903	notochord development	0.00149163	0.0147606
BP	GO:0198738	cell-cell signaling by wnt	0.00149509	0.0147606
BP	GO:1900542	regulation of purine nucleotide metabolic process	0.00151074	0.0148805
BP	GO:0051222	positive regulation of protein transport	0.00153818	0.0150808
BP	GO:0060070	canonical Wnt signaling pathway	0.00153818	0.0150808
BP	GO:0030073	insulin secretion	0.00159127	0.0155654
BP	GO:0060740	prostate gland epithelium morphogenesis	0.00160979	0.0156413
BP	GO:0090382	phagosome maturation	0.00160979	0.0156413
BP	GO:0002718	regulation of cytokine production involved in immune response	0.00161378	0.0156413
BP	GO:0030510	regulation of BMP signaling pathway	0.00161378	0.0156413
BP	GO:0023061	signal release	0.0016369	0.0158293
BP	GO:0046883	regulation of hormone secretion	0.00164108	0.0158336
BP	GO:1904706	negative regulation of vascular associated smooth muscle cell proliferation	0.00166117	0.0159912
BP	GO:0007173	epidermal growth factor receptor signaling pathway	0.00166508	0.0159925
BP	GO:0048332	mesoderm morphogenesis	0.00169102	0.0161413
BP	GO:1904951	positive regulation of establishment of protein localization	0.00169295	0.0161413
BP	GO:0045664	regulation of neuron differentiation	0.00169578	0.0161413
BP	GO:0090276	regulation of peptide hormone secretion	0.00169578	0.0161413
BP	GO:0007566	embryo implantation	0.00170133	0.016158
BP	GO:1901342	regulation of vasculature development	0.00174026	0.016373
BP	GO:0050920	regulation of chemotaxis	0.00174157	0.016373
BP	GO:0035137	hindlimb morphogenesis	0.00174326	0.016373
BP	GO:0035909	aorta morphogenesis	0.00174326	0.016373
BP	GO:0070232	regulation of T cell apoptotic process	0.00174326	0.016373
BP	GO:0015833	peptide transport	0.00176213	0.0165137
BP	GO:0043255	regulation of carbohydrate biosynthetic process	0.00177528	0.0166003
BP	GO:0010595	positive regulation of endothelial cell migration	0.00178971	0.0166984
BP	GO:0001704	formation of primary germ layer	0.00182092	0.0169153
BP	GO:0001838	embryonic epithelial tube formation	0.00182092	0.0169153
BP	GO:0070542	response to fatty acid	0.00184777	0.0171272
BP	GO:0006140	regulation of nucleotide metabolic process	0.00185623	0.0171681
BP	GO:0048662	negative regulation of smooth muscle cell proliferation	0.00188888	0.0173394
BP	GO:0003263	cardioblast proliferation	0.00190777	0.0173394
BP	GO:0003264	regulation of cardioblast proliferation	0.00190777	0.0173394
BP	GO:0032957	inositol trisphosphate metabolic process	0.00190777	0.0173394
BP	GO:0034115	negative regulation of heterotypic cell-cell adhesion	0.00190777	0.0173394
BP	GO:0070587	regulation of cell-cell adhesion involved in gastrulation	0.00190777	0.0173394
BP	GO:0019439	aromatic compound catabolic process	0.00191453	0.0173394
BP	GO:0035966	response to topologically incorrect protein	0.00191753	0.0173394
BP	GO:0051346	negative regulation of hydrolase activity	0.00192108	0.0173394
BP	GO:1903037	regulation of leukocyte cell-cell adhesion	0.00193312	0.0173394
BP	GO:0005978	glycogen biosynthetic process	0.00193771	0.0173394
BP	GO:0009250	glucan biosynthetic process	0.00193771	0.0173394
BP	GO:0001678	cellular glucose homeostasis	0.00193979	0.0173394
BP	GO:0048736	appendage development	0.00193979	0.0173394
BP	GO:0060173	limb development	0.00193979	0.0173394
BP	GO:0043433	negative regulation of DNA-binding transcription factor activity	0.0019401	0.0173394
BP	GO:0050769	positive regulation of neurogenesis	0.00195659	0.0174501
BP	GO:0031649	heat generation	0.00197612	0.0174861
BP	GO:0060973	cell migration involved in heart development	0.00197612	0.0174861
BP	GO:0072079	nephron tubule formation	0.00197612	0.0174861
BP	GO:0051928	positive regulation of calcium ion transport	0.00197711	0.0174861
BP	GO:0003416	endochondral bone growth	0.00200016	0.0175802
BP	GO:0046697	decidualization	0.00200016	0.0175802
BP	GO:0072273	metanephric nephron morphogenesis	0.00200016	0.0175802
BP	GO:0009749	response to glucose	0.00200659	0.0176002
BP	GO:0009743	response to carbohydrate	0.00204221	0.017839
BP	GO:0060828	regulation of canonical Wnt signaling pathway	0.00204221	0.017839
BP	GO:1903578	regulation of ATP metabolic process	0.00205184	0.0178863
BP	GO:0043271	negative regulation of ion transport	0.00205656	0.0178906
BP	GO:0034405	response to fluid shear stress	0.00208102	0.0180034
BP	GO:0033692	cellular polysaccharide biosynthetic process	0.00208224	0.0180034
BP	GO:0045682	regulation of epidermis development	0.00208224	0.0180034
BP	GO:0045685	regulation of glial cell differentiation	0.00210518	0.0181647
BP	GO:0001938	positive regulation of endothelial cell proliferation	0.00216446	0.0186383
BP	GO:0002791	regulation of peptide secretion	0.0021742	0.0186492
BP	GO:0051348	negative regulation of transferase activity	0.00217451	0.0186492
BP	GO:0007584	response to nutrient	0.0022158	0.018965
BP	GO:0002067	glandular epithelial cell differentiation	0.00222126	0.0189735
BP	GO:0045834	positive regulation of lipid metabolic process	0.00232532	0.0198225
BP	GO:0014015	positive regulation of gliogenesis	0.00234009	0.0198686
BP	GO:0045600	positive regulation of fat cell differentiation	0.00234009	0.0198686
BP	GO:0072659	protein localization to plasma membrane	0.00241152	0.0204342
BP	GO:0030879	mammary gland development	0.0024315	0.020537
BP	GO:0090087	regulation of peptide transport	0.00245335	0.020537
BP	GO:0001958	endochondral ossification	0.00245802	0.020537
BP	GO:0003272	endocardial cushion formation	0.00245802	0.020537
BP	GO:0036075	replacement ossification	0.00245802	0.020537
BP	GO:0051953	negative regulation of amine transport	0.00245802	0.020537
BP	GO:0060512	prostate gland morphogenesis	0.00245802	0.020537
BP	GO:0014741	negative regulation of muscle hypertrophy	0.0024672	0.020537
BP	GO:0097009	energy homeostasis	0.0024672	0.020537
BP	GO:0042733	embryonic digit morphogenesis	0.00252478	0.020899
BP	GO:0043470	regulation of carbohydrate catabolic process	0.00252478	0.020899
BP	GO:0071322	cellular response to carbohydrate stimulus	0.00252545	0.020899
BP	GO:0045765	regulation of angiogenesis	0.00253861	0.0209504
BP	GO:0007159	leukocyte cell-cell adhesion	0.0025428	0.0209504
BP	GO:0071347	cellular response to interleukin-1	0.00256164	0.0209504
BP	GO:0042474	middle ear morphogenesis	0.00256621	0.0209504
BP	GO:0045821	positive regulation of glycolytic process	0.00256621	0.0209504
BP	GO:0048245	eosinophil chemotaxis	0.00256621	0.0209504
BP	GO:0070233	negative regulation of T cell apoptotic process	0.00256621	0.0209504
BP	GO:0034637	cellular carbohydrate biosynthetic process	0.0025981	0.0210946
BP	GO:0031018	endocrine pancreas development	0.00259877	0.0210946
BP	GO:0034198	cellular response to amino acid starvation	0.00259877	0.0210946
BP	GO:0060249	anatomical structure homeostasis	0.00261686	0.0212009
BP	GO:2001236	regulation of extrinsic apoptotic signaling pathway	0.00267847	0.0216587
BP	GO:0003207	cardiac chamber formation	0.0027425	0.0220088
BP	GO:0032490	detection of molecule of bacterial origin	0.0027425	0.0220088
BP	GO:0070586	cell-cell adhesion involved in gastrulation	0.0027425	0.0220088
BP	GO:1903800	positive regulation of production of miRNAs involved in gene silencing by miRNA	0.0027425	0.0220088
BP	GO:0014897	striated muscle hypertrophy	0.00279595	0.0223953
BP	GO:0061005	cell differentiation involved in kidney development	0.00286025	0.0228672
BP	GO:0021915	neural tube development	0.00287113	0.0229111
BP	GO:0050796	regulation of insulin secretion	0.00288525	0.0229806
BP	GO:0030513	positive regulation of BMP signaling pathway	0.0029062	0.0230609
BP	GO:0032570	response to progesterone	0.0029062	0.0230609
BP	GO:0032922	circadian regulation of gene expression	0.00293252	0.0232263
BP	GO:0009261	ribonucleotide catabolic process	0.00298932	0.0234653
BP	GO:0010712	regulation of collagen metabolic process	0.00298932	0.0234653
BP	GO:0006972	hyperosmotic response	0.00299032	0.0234653
BP	GO:0010464	regulation of mesenchymal cell proliferation	0.00299032	0.0234653
BP	GO:0010575	positive regulation of vascular endothelial growth factor production	0.00299032	0.0234653
BP	GO:0055006	cardiac cell development	0.00301016	0.0235774
BP	GO:0014013	regulation of gliogenesis	0.00304866	0.0237911
BP	GO:0090277	positive regulation of peptide hormone secretion	0.00304866	0.0237911
BP	GO:0071331	cellular response to hexose stimulus	0.00307516	0.0239521
BP	GO:0061013	regulation of mRNA catabolic process	0.00308058	0.0239521
BP	GO:0070997	neuron death	0.00308734	0.0239608
BP	GO:0006936	muscle contraction	0.00316088	0.0244868
BP	GO:0042176	regulation of protein catabolic process	0.00317572	0.0245473
BP	GO:0009791	post-embryonic development	0.00318025	0.0245473
BP	GO:0007405	neuroblast proliferation	0.00322996	0.0247957
BP	GO:0045604	regulation of epidermal cell differentiation	0.00322996	0.0247957
BP	GO:2000736	regulation of stem cell differentiation	0.00322996	0.0247957
BP	GO:0010721	negative regulation of cell development	0.00324944	0.0248659
BP	GO:0010611	regulation of cardiac muscle hypertrophy	0.00327055	0.0248659
BP	GO:1904377	positive regulation of protein localization to cell periphery	0.00327055	0.0248659
BP	GO:0003215	cardiac right ventricle morphogenesis	0.00327424	0.0248659
BP	GO:0060044	negative regulation of cardiac muscle cell proliferation	0.00327424	0.0248659
BP	GO:0072087	renal vesicle development	0.00327424	0.0248659
BP	GO:0008360	regulation of cell shape	0.00329107	0.0249045
BP	GO:0071326	cellular response to monosaccharide stimulus	0.00329107	0.0249045
BP	GO:0014896	muscle hypertrophy	0.00331967	0.0250763
BP	GO:0016049	cell growth	0.0033517	0.0252733
BP	GO:0045766	positive regulation of angiogenesis	0.00345566	0.0259649
BP	GO:1904018	positive regulation of vasculature development	0.00345566	0.0259649
BP	GO:0030512	negative regulation of transforming growth factor beta receptor signaling pathway	0.00350823	0.0262669
BP	GO:0071260	cellular response to mechanical stimulus	0.00350823	0.0262669
BP	GO:0034614	cellular response to reactive oxygen species	0.00351937	0.026304
BP	GO:0006401	RNA catabolic process	0.00358063	0.0267148
BP	GO:0071549	cellular response to dexamethasone stimulus	0.0036042	0.0267965
BP	GO:0098868	bone growth	0.0036042	0.0267965
BP	GO:0043407	negative regulation of MAP kinase activity	0.00363627	0.0269405
BP	GO:0043551	regulation of phosphatidylinositol 3-kinase activity	0.00363627	0.0269405
BP	GO:0070555	response to interleukin-1	0.00374419	0.0275056
BP	GO:0051051	negative regulation of transport	0.00374836	0.0275056
BP	GO:0031334	positive regulation of protein-containing complex assembly	0.00377907	0.0275056
BP	GO:0006000	fructose metabolic process	0.00379677	0.0275056
BP	GO:0009134	nucleoside diphosphate catabolic process	0.00379677	0.0275056
BP	GO:0010635	regulation of mitochondrial fusion	0.00379677	0.0275056
BP	GO:0010917	negative regulation of mitochondrial membrane potential	0.00379677	0.0275056
BP	GO:0010960	magnesium ion homeostasis	0.00379677	0.0275056
BP	GO:0042541	hemoglobin biosynthetic process	0.00379677	0.0275056
BP	GO:0046642	negative regulation of alpha-beta T cell proliferation	0.00379677	0.0275056
BP	GO:0051451	myoblast migration	0.00379677	0.0275056
BP	GO:0061418	regulation of transcription from RNA polymerase II promoter in response to hypoxia	0.00379677	0.0275056
BP	GO:1903025	regulation of RNA polymerase II regulatory region sequence-specific DNA binding	0.00379677	0.0275056
BP	GO:0022612	gland morphogenesis	0.00382238	0.027597
BP	GO:0051101	regulation of DNA binding	0.00382238	0.027597
BP	GO:0050866	negative regulation of cell activation	0.00389111	0.0280454
BP	GO:1990928	response to amino acid starvation	0.00390625	0.0281069
BP	GO:0002793	positive regulation of peptide secretion	0.00392044	0.0281612
BP	GO:0048704	embryonic skeletal system morphogenesis	0.00394406	0.028283
BP	GO:0090101	negative regulation of transmembrane receptor protein serine/threonine kinase signaling pathway	0.00395125	0.0282869
BP	GO:0090207	regulation of triglyceride metabolic process	0.00396101	0.028309
BP	GO:0030178	negative regulation of Wnt signaling pathway	0.00397526	0.0283631
BP	GO:0042110	T cell activation	0.00400216	0.0284755
BP	GO:0001890	placenta development	0.00401114	0.0284755
BP	GO:0033135	regulation of peptidyl-serine phosphorylation	0.00401114	0.0284755
BP	GO:0043550	regulation of lipid kinase activity	0.00403924	0.0286271
BP	GO:0007015	actin filament organization	0.00405373	0.0286819
BP	GO:0055008	cardiac muscle tissue morphogenesis	0.00408157	0.028783
BP	GO:0060038	cardiac muscle cell proliferation	0.00408157	0.028783
BP	GO:0061081	positive regulation of myeloid leukocyte cytokine production involved in immune response	0.00411263	0.028906
BP	GO:0072111	cell proliferation involved in kidney development	0.00411263	0.028906
BP	GO:0010001	glial cell differentiation	0.00416583	0.0292315
BP	GO:0050900	leukocyte migration	0.00429652	0.0300722
BP	GO:0036296	response to increased oxygen levels	0.00430689	0.0300722
BP	GO:0070168	negative regulation of biomineral tissue development	0.00430689	0.0300722
BP	GO:0001558	regulation of cell growth	0.00436778	0.0304472
BP	GO:0050873	brown fat cell differentiation	0.00443918	0.0308942
BP	GO:0001707	mesoderm formation	0.00447365	0.0310832
BP	GO:0010565	regulation of cellular ketone metabolic process	0.00455804	0.0315662
BP	GO:0046887	positive regulation of hormone secretion	0.00455804	0.0315662
BP	GO:2001233	regulation of apoptotic signaling pathway	0.00461013	0.0318749
BP	GO:0051924	regulation of calcium ion transport	0.00462389	0.0319181
BP	GO:0006112	energy reserve metabolic process	0.0046573	0.0320965
BP	GO:0010720	positive regulation of cell development	0.00466672	0.0321093
BP	GO:0034620	cellular response to unfolded protein	0.00468664	0.0321942
BP	GO:0038127	ERBB signaling pathway	0.00479467	0.0328831
BP	GO:0090596	sensory organ morphogenesis	0.00485441	0.0332391
BP	GO:0030111	regulation of Wnt signaling pathway	0.00487101	0.0332991
BP	GO:0008277	regulation of G protein-coupled receptor signaling pathway	0.00488867	0.033366
BP	GO:0001889	liver development	0.00490699	0.0334373
BP	GO:0035773	insulin secretion involved in cellular response to glucose stimulus	0.00494401	0.0335818
BP	GO:0042058	regulation of epidermal growth factor receptor signaling pathway	0.00494401	0.0335818
BP	GO:0002053	positive regulation of mesenchymal cell proliferation	0.00509369	0.0339733
BP	GO:0034755	iron ion transmembrane transport	0.00509369	0.0339733
BP	GO:1901522	positive regulation of transcription from RNA polymerase II promoter involved in cellular response to chemical stimulus	0.00509369	0.0339733
BP	GO:0005996	monosaccharide metabolic process	0.00509443	0.0339733
BP	GO:0003188	heart valve formation	0.00509502	0.0339733
BP	GO:0007175	negative regulation of epidermal growth factor-activated receptor activity	0.00509502	0.0339733
BP	GO:0033604	negative regulation of catecholamine secretion	0.00509502	0.0339733
BP	GO:0034616	response to laminar fluid shear stress	0.00509502	0.0339733
BP	GO:0045837	negative regulation of membrane potential	0.00509502	0.0339733
BP	GO:0060732	positive regulation of inositol phosphate biosynthetic process	0.00509502	0.0339733
BP	GO:2001237	negative regulation of extrinsic apoptotic signaling pathway	0.00509765	0.0339733
BP	GO:0060045	positive regulation of cardiac muscle cell proliferation	0.00510569	0.0339733
BP	GO:0110150	negative regulation of biomineralization	0.00510569	0.0339733
BP	GO:1901653	cellular response to peptide	0.0052034	0.0345694
BP	GO:0051962	positive regulation of nervous system development	0.00528072	0.0350282
BP	GO:0009913	epidermal cell differentiation	0.0053249	0.0352471
BP	GO:0042886	amide transport	0.00533033	0.0352471
BP	GO:0048771	tissue remodeling	0.00538498	0.0355002
BP	GO:0014812	muscle cell migration	0.00538533	0.0355002
BP	GO:0030595	leukocyte chemotaxis	0.00539899	0.0355351
BP	GO:0071214	cellular response to abiotic stimulus	0.00552307	0.0362394
BP	GO:0104004	cellular response to environmental stimulus	0.00552307	0.0362394
BP	GO:0035023	regulation of Rho protein signal transduction	0.00557625	0.0365319
BP	GO:0010959	regulation of metal ion transport	0.00567469	0.0371195
BP	GO:0010634	positive regulation of epithelial cell migration	0.0057109	0.0372989
BP	GO:0010508	positive regulation of autophagy	0.00595759	0.0385857
BP	GO:0061008	hepaticobiliary system development	0.00595942	0.0385857
BP	GO:1990778	protein localization to cell periphery	0.00599712	0.0385857
BP	GO:0007266	Rho protein signal transduction	0.00599887	0.0385857
BP	GO:0090090	negative regulation of canonical Wnt signaling pathway	0.00599887	0.0385857
BP	GO:0043627	response to estrogen	0.0060005	0.0385857
BP	GO:0003300	cardiac muscle hypertrophy	0.00600562	0.0385857
BP	GO:0003338	metanephros morphogenesis	0.0060079	0.0385857
BP	GO:0035767	endothelial cell chemotaxis	0.0060079	0.0385857
BP	GO:0048841	regulation of axon extension involved in axon guidance	0.0060079	0.0385857
BP	GO:0061037	negative regulation of cartilage development	0.0060079	0.0385857
BP	GO:0009154	purine ribonucleotide catabolic process	0.00605621	0.0386039
BP	GO:0021879	forebrain neuron differentiation	0.00605621	0.0386039
BP	GO:0032965	regulation of collagen biosynthetic process	0.00605621	0.0386039
BP	GO:0045687	positive regulation of glial cell differentiation	0.00605621	0.0386039
BP	GO:0051602	response to electrical stimulus	0.00605621	0.0386039
BP	GO:1901214	regulation of neuron death	0.00617079	0.0392753
CC	GO:0030057	desmosome	2.73306e-06	0.00147585
CC	GO:0005901	caveola	0.000109841	0.024905
CC	GO:1990124	messenger ribonucleoprotein complex	0.000138361	0.024905
CC	GO:0005911	cell-cell junction	0.000225547	0.0304488
MF	GO:0016706	2-oxoglutarate-dependent dioxygenase activity	2.02489e-08	1.75419e-05
MF	GO:0051213	dioxygenase activity	5.5302e-07	0.000239545
MF	GO:0048029	monosaccharide binding	2.93214e-05	0.00846721
MF	GO:0031418	L-ascorbic acid binding	6.44599e-05	0.0136686
MF	GO:0001228	DNA-binding transcription activator activity, RNA polymerase II-specific	9.48581e-05	0.0136686
MF	GO:0001216	DNA-binding transcription activator activity	0.000128859	0.0136686
MF	GO:0032452	histone demethylase activity	0.000130787	0.0136686
MF	GO:0140457	protein demethylase activity	0.000130787	0.0136686
MF	GO:0030695	GTPase regulator activity	0.000163504	0.0136686
MF	GO:0060589	nucleoside-triphosphatase regulator activity	0.000163504	0.0136686
MF	GO:0005096	GTPase activator activity	0.000173556	0.0136686
MF	GO:0032451	demethylase activity	0.000223325	0.0156865
MF	GO:0019207	kinase regulator activity	0.000235393	0.0156865
MF	GO:0031543	peptidyl-proline dioxygenase activity	0.000295559	0.0182891
MF	GO:0140297	DNA-binding transcription factor binding	0.00033296	0.0192299
MF	GO:0019887	protein kinase regulator activity	0.000409035	0.0221471
MF	GO:0019902	phosphatase binding	0.000554287	0.0282463
MF	GO:0019903	protein phosphatase binding	0.00064206	0.0309015
MF	GO:0017110	nucleoside-diphosphatase activity	0.000680672	0.0310356
MF	GO:0008013	beta-catenin binding	0.000775136	0.0335756
MF	GO:0004953	icosanoid receptor activity	0.000974656	0.0402076
MF	GO:0070888	E-box binding	0.00112947	0.0444765
